# Supplementary material for: The impact of physiological state and environmental stress on bacterial load estimation methodologies for Mycobacterium tuberculosis
Source: Sci Rep. 2024 Oct 30;14:26108. doi: 10.1038/s41598-024-74318-3 (PMC11525806; doi:10.1038/s41598-024-74318-3)
Supplement: Supplementary file 1 — Supplementary Material 1 [file 41598_2024_74318_MOESM1_ESM.xlsx]

## Sheet: Data_TTP_CFU
Biological_Replicate	Experimental_Condition	Day	Dilution	Technical_Replicate	Drug	LOG10_CFU	LN_TTP_Hours
1	Growth_control_exp1-1	0	1	1	0	1.51851	5.57595
1	Growth_control_exp1-2	0	1	2	0	1.74036	5.57973
1	Growth_control_exp1-1	0	2	1	0	0	5.77765
1	Growth_control_exp1-2	0	2	2	0	1	5.82895
1	Growth_control_exp1-1	3	2	1	0	2.25527	5.33754
1	Growth_control_exp1-2	3	2	2	0	2.55023	5.31321
1	Growth_control_exp1-1	3	3	1	0	0.954243	5.57215
1	Growth_control_exp1-2	3	3	2	0	1.38021	5.50126
1	Growth_control_exp1-1	3	4	1	0	0.30103	5.70044
1	Growth_control_exp1-2	3	4	2	0	1.07918	5.67675
1	Growth_control_exp1-1	11	3	1	0	0.845098	5.23111
1	Growth_control_exp1-2	11	3	2	0	2.30103	5.17615
1	Growth_control_exp1-1	11	4	1	0	0.60206	5.40268
1	Growth_control_exp1-2	11	4	2	0	1.17609	5.33272
1	Growth_control_exp1-2	11	5	2	0	0.60206	5.3845
1	Growth_control_exp1-2	21	3	2	0	2.39794	4.91265
1	Growth_control_exp1-1	21	4	1	0	1.54407	5.26786
1	Growth_control_exp1-2	21	4	2	0	2	5.03695
1	Growth_control_exp1-1	21	5	1	0	1.39794	5.46806
1	Growth_control_exp1-2	21	5	2	0	1.90309	5.02388
2	Growth_control_exp2-1	0	1	1	0	2.14613	5.41165
2	Growth_control_exp2-1	0	2	1	0	1.36173	5.68017
2	Growth_control_exp2-2	0	2	2	0	1.43136	5.70378
2	Growth_control_exp2-1	0	3	1	0	0.477121	5.94803
2	Growth_control_exp2-2	0	3	2	0	0.845098	5.76832
2	Growth_control_exp2-1	0	4	1	0	0	5.93754
2	Growth_control_exp2-2	0	4	2	0	0.30103	6.54679
2	Growth_control_exp2-1	3	4	1	0	1.97313	5.45959
2	Growth_control_exp2-2	3	4	2	0	2.05308	5.36129
2	Growth_control_exp2-1	3	5	1	0	1.5682	5.59471
2	Growth_control_exp2-2	3	5	2	0	1.9345	5.48064
2	Growth_control_exp2-1	3	6	1	0	1.20412	5.65948
2	Growth_control_exp2-2	3	6	2	0	1.14613	5.64191
2	Growth_control_exp2-1	3	7	1	0	0.69897	5.71043
2	Growth_control_exp2-2	3	7	2	0	1.4624	5.55683
2	Growth_control_exp2-1	11	7	1	0	2.23045	5.28827
2	Growth_control_exp2-1	11	8	1	0	2.12385	5.273
2	Growth_control_exp2-1	21	7	1	0	1.92942	5.61313
2	Growth_control_exp2-1	21	8	1	0	2.09342	5.70044
3	Growth_control_exp3-1	0	1	1	0	1.11394	5.44294
3	Growth_control_exp3-2	0	1	2	0	1.65321	5.41876
3	Growth_control_exp3-2	0	2	2	0	0.778151	5.71729
3	Growth_control_exp3-1	0	3	1	0	0	5.98141
3	Growth_control_exp3-2	3	1	2	0	0.60206	5.21014
3	Growth_control_exp3-1	3	2	1	0	2	5.36635
3	Growth_control_exp3-2	3	2	2	0	0.60206	5.37082
3	Growth_control_exp3-1	3	3	1	0	1.34242	5.57595
3	Growth_control_exp3-2	3	3	2	0	0.60206	5.54549
3	Growth_control_exp3-1	3	4	1	0	0.30103	5.64191
3	Growth_control_exp3-2	3	4	2	0	0.60206	5.70058
3	Growth_control_exp3-2	3	5	2	0	0.60206	5.82918
3	Growth_control_exp3-2	3	6	2	0	0.60206	6.73111
3	Growth_control_exp3-2	3	7	2	0	0.60206	5.15906
3	Growth_control_exp3-2	3	8	2	0	0.60206	6.04482
3	Growth_control_exp3-1	11	1	1	0	0.778151	5.50923
3	Growth_control_exp3-2	11	1	2	0	0.477121	5.52943
3	Growth_control_exp3-2	11	2	2	0	0.30103	5.70698
4	Growth_control	0	3	1	0	1.47712	5.37639
4	Growth_control-2	0	3	2	0	1.4624	5.38192
4	Growth_control	0	4	1	0	0.778151	5.49848
4	Growth_control-2	0	4	2	0	0.60206	5.48761
4	Growth_control	0	5	1	0	0	5.585
4	Growth_control-2	0	5	2	0	0	5.5868
4	Growth_control	3	5	1	0	2	5.81711
4	Growth_control-2	3	5	2	0	1.87506	5.3775
4	Growth_control	3	6	1	0	1.77815	5.49059
4	Growth_control-2	3	6	2	0	1.60206	5.39071
4	Growth_control	11	3	1	0	1.95424	5.14377
4	Growth_control	11	4	1	0	1.57978	5.3929
4	Growth_control-2	11	4	2	0	1.87506	5.12682
4	Growth_control	11	5	1	0	0.90309	5.57958
4	Growth_control-2	11	5	2	0	1.30103	4.99288
4	Growth_control	21	5	1	0	1.69897	5.38303
4	Growth_control-2	21	5	2	0	1.69897	5.48363
4	Growth_control	21	6	1	0	0.69897	5.74377
5	RIF	0	3	1	1	1.30103	4.99125
5	RIF-2	0	3	2	1	1.32222	5.38852
5	RIF	0	4	1	1	0.30103	5.50044
5	RIF-2	0	4	2	1	0.778151	5.50142
5	RIF-2	3	3	2	1	2.02119	5.15491
5	RIF	3	4	1	1	1.39794	5.38523
5	RIF-2	3	4	2	1	1.77815	5.37971
5	RIF	3	5	1	1	0.69897	5.58139
5	RIF-2	3	5	2	1	1.30103	5.40051
5	RIF	11	3	1	1	1.90309	5.25999
5	RIF-2	11	3	2	1	1.87506	5.14517
5	RIF	11	4	1	1	1	5.37861
5	RIF-2	11	4	2	1	1.36173	5.26868
5	RIF	21	5	1	1	1.27875	5.38303
5	RIF	21	6	1	1	0.477121	5.49553
6	INH	0	3	1	1	1.77815	5.27975
6	INH-2	0	3	2	1	1.60206	5.38082
6	INH	0	4	1	1	0.69897	5.48064
6	INH-2	0	4	2	1	0.60206	5.49257
6	INH	0	5	1	1	0	5.5832
6	INH-2	0	5	2	1	0	5.57595
6	INH	3	4	1	1	1.69897	5.48662
6	INH-2	3	4	2	1	1.49136	5.38303
6	INH	3	5	1	1	0.69897	5.66878
6	INH-2	3	5	2	1	0.69897	5.57595
6	INH	3	6	1	1	0	5.81711
6	INH	11	2	1	1	1.73239	5.13674
6	INH-2	11	2	2	1	1.90309	5.00421
6	INH	11	3	1	1	1.07918	5.26373
6	INH-2	11	3	2	1	1.30103	5.26745
6	INH	11	4	1	1	0.30103	4.9748
6	INH-2	11	4	2	1	1.20412	5.28097
6	INH-2	21	4	2	1	1.73239	5.37861
6	INH-2	21	5	2	1	1.14613	5.4975
6	INH-2	21	6	2	1	0	5.74531
