# Supplementary material for: The impact of physiological state and environmental stress on bacterial load estimation methodologies for Mycobacterium tuberculosis
Source: Sci Rep. 2024 Oct 30;14:26108. doi: 10.1038/s41598-024-74318-3 (PMC11525806; doi:10.1038/s41598-024-74318-3)
Supplement: Supplementary file 2 — Supplementary Material 2 [file 41598_2024_74318_MOESM2_ESM.xlsx]

## Sheet: Data_TTP_CFU_imputations
Biological_Replicate	Experimental_Condition	Day	Dilution	Technical_Replicate	Drug	LOG10_CFU	LN_TTP_Hours
1	Growth_control_exp1-1	0	1	1	0	1.25926	5.57595
1	Growth_control_exp1-2	0	1	2	0	1.87018	5.57973
1	Growth_control_exp1-1	0	2	1	0	0.259257	5.77765
1	Growth_control_exp1-2	0	2	2	0	0.870181	5.82895
1	Growth_control_exp1-1	3	1	1	0	3.17018	5.14749
1	Growth_control_exp1-2	3	1	2	0	3.66987	5.12396
1	Growth_control_exp1-1	3	2	1	0	2.17018	5.33754
1	Growth_control_exp1-2	3	2	2	0	2.66987	5.31321
1	Growth_control_exp1-1	3	3	1	0	1.17018	5.57215
1	Growth_control_exp1-2	3	3	2	0	1.66987	5.50126
1	Growth_control_exp1-1	3	4	1	0	0.170182	5.70044
1	Growth_control_exp1-2	3	4	2	0	0.669874	5.67675
1	Growth_control_exp1-2	11	1	2	0	4.35973	4.74493
1	Growth_control_exp1-2	11	2	2	0	3.35973	4.99043
1	Growth_control_exp1-1	11	3	1	0	1.22358	5.23111
1	Growth_control_exp1-2	11	3	2	0	2.35973	5.17615
1	Growth_control_exp1-1	11	4	1	0	0.223579	5.40268
1	Growth_control_exp1-2	11	4	2	0	1.35973	5.33272
1	Growth_control_exp1-2	11	5	2	0	0.359727	5.3845
1	Growth_control_exp1-1	21	1	1	0	4.971	4.56435
1	Growth_control_exp1-2	21	1	2	0	5.10034	4.52179
1	Growth_control_exp1-1	21	2	1	0	3.971	4.78749
1	Growth_control_exp1-2	21	2	2	0	4.10034	4.78749
1	Growth_control_exp1-1	21	3	1	0	2.971	5.0814
1	Growth_control_exp1-2	21	3	2	0	3.10034	4.91265
1	Growth_control_exp1-1	21	4	1	0	1.971	5.26786
1	Growth_control_exp1-2	21	4	2	0	2.10034	5.03695
1	Growth_control_exp1-1	21	5	1	0	0.971004	5.46806
1	Growth_control_exp1-2	21	5	2	0	1.10034	5.02388
1	Growth_control_exp1-2	21	6	2	0	0.100343	5.02388
2	Growth_control_exp2-1	0	1	1	0	2.49624	5.41165
2	Growth_control_exp2-2	0	1	2	0	3.14437	5.47646
2	Growth_control_exp2-1	0	2	1	0	1.49624	5.68017
2	Growth_control_exp2-2	0	2	2	0	2.14437	5.70378
2	Growth_control_exp2-1	0	3	1	0	0.496244	5.94803
2	Growth_control_exp2-2	0	3	2	0	1.14437	5.76832
2	Growth_control_exp2-1	0	4	1	0	-0.503756	5.93754
2	Growth_control_exp2-2	0	4	2	0	0.144373	6.54679
2	Growth_control_exp2-1	3	1	1	0	5.8611	4.97673
2	Growth_control_exp2-2	3	1	2	0	6.14903	4.97673
2	Growth_control_exp2-1	3	2	1	0	4.8611	5.19296
2	Growth_control_exp2-2	3	2	2	0	5.14903	5.17615
2	Growth_control_exp2-1	3	3	1	0	3.8611	5.36129
2	Growth_control_exp2-2	3	3	2	0	4.14903	5.25227
2	Growth_control_exp2-1	3	4	1	0	2.8611	5.45959
2	Growth_control_exp2-2	3	4	2	0	3.14903	5.36129
2	Growth_control_exp2-1	3	5	1	0	1.8611	5.59471
2	Growth_control_exp2-2	3	5	2	0	2.14903	5.48064
2	Growth_control_exp2-1	3	6	1	0	0.861105	5.65948
2	Growth_control_exp2-2	3	6	2	0	1.14903	5.64191
2	Growth_control_exp2-1	3	7	1	0	-0.138895	5.71043
2	Growth_control_exp2-2	3	7	2	0	0.149026	5.55683
2	Growth_control_exp2-1	11	4	1	0	5.67715	5.14749
2	Growth_control_exp2-1	11	5	1	0	4.67715	5.2575
2	Growth_control_exp2-1	11	6	1	0	3.67715	5.30827
2	Growth_control_exp2-1	11	7	1	0	2.67715	5.28827
2	Growth_control_exp2-1	11	8	1	0	1.67715	5.273
2	Growth_control_exp2-1	21	3	1	0	6.51142	4.96981
2	Growth_control_exp2-1	21	4	1	0	5.51142	5.22036
2	Growth_control_exp2-1	21	5	1	0	4.51142	5.3845
2	Growth_control_exp2-1	21	6	1	0	3.51142	5.49306
2	Growth_control_exp2-1	21	7	1	0	2.51142	5.61313
2	Growth_control_exp2-1	21	8	1	0	1.51142	5.70044
3	Growth_control_exp3-1	0	1	1	0	1.55703	5.44294
3	Growth_control_exp3-2	0	1	2	0	1.71567	5.41876
3	Growth_control_exp3-2	0	2	2	0	0.715669	5.71729
3	Growth_control_exp3-1	0	3	1	0	-0.442974	5.98141
3	Growth_control_exp3-1	3	1	1	0	3.21448	5.18761
3	Growth_control_exp3-2	3	1	2	0	4.10206	5.21014
3	Growth_control_exp3-1	3	2	1	0	2.21448	5.36635
3	Growth_control_exp3-2	3	2	2	0	3.10206	5.37082
3	Growth_control_exp3-1	3	3	1	0	1.21448	5.57595
3	Growth_control_exp3-2	3	3	2	0	2.10206	5.54549
3	Growth_control_exp3-1	3	4	1	0	0.214484	5.64191
3	Growth_control_exp3-2	3	4	2	0	1.10206	5.70058
3	Growth_control_exp3-2	3	5	2	0	0.10206	5.82918
3	Growth_control_exp3-2	3	6	2	0	-0.89794	6.73111
3	Growth_control_exp3-2	3	7	2	0	-1.89794	5.15906
3	Growth_control_exp3-2	3	8	2	0	-2.89794	6.04482
3	Growth_control_exp3-1	11	1	1	0	0.778151	5.50923
3	Growth_control_exp3-2	11	1	2	0	0.889076	5.52943
3	Growth_control_exp3-2	11	2	2	0	-0.110924	5.70698
4	Growth_control	0	1	1	0	3.75176	4.96981
4	Growth_control-2	0	1	2	0	3.68815	4.81316
4	Growth_control	0	2	1	0	2.75176	5.14237
4	Growth_control-2	0	2	2	0	2.68815	5.12824
4	Growth_control	0	3	1	0	1.47712	5.37639
4	Growth_control-2	0	3	2	0	1.4624	5.38192
4	Growth_control	0	4	1	0	0.778151	5.49848
4	Growth_control-2	0	4	2	0	0.60206	5.48761
4	Growth_control	0	5	1	0	0	5.585
4	Growth_control-2	0	5	2	0	0	5.5868
4	Growth_control	3	1	1	0	6.38908	4.61314
4	Growth_control-2	3	1	2	0	6.23856	4.60597
4	Growth_control	3	2	1	0	5.38908	4.98141
4	Growth_control-2	3	2	2	0	5.23856	4.83247
4	Growth_control	3	3	1	0	4.38908	5.13956
4	Growth_control-2	3	3	2	0	4.23856	5.12539
4	Growth_control	3	4	1	0	3.38908	5.27607
4	Growth_control-2	3	4	2	0	3.23856	5.15352
4	Growth_control	3	5	1	0	2	5.81711
4	Growth_control-2	3	5	2	0	1.87506	5.3775
4	Growth_control	3	6	1	0	1.77815	5.49059
4	Growth_control-2	3	6	2	0	1.60206	5.39071
4	Growth_control	11	1	1	0	4.47904	4.60837
4	Growth_control-2	11	1	2	0	5.08805	4.59148
4	Growth_control	11	2	1	0	3.47904	5.27361
4	Growth_control-2	11	2	2	0	4.08805	4.81705
4	Growth_control	11	3	1	0	1.95424	5.14377
4	Growth_control-2	11	3	2	0	3.08805	4.9748
4	Growth_control	11	4	1	0	1.57978	5.3929
4	Growth_control-2	11	4	2	0	1.87506	5.12682
4	Growth_control	11	5	1	0	0.90309	5.57958
4	Growth_control-2	11	5	2	0	1.30103	4.99288
4	Growth_control-2	11	6	2	0	0.0880456	5.15213
4	Growth_control	21	1	1	0	5.69897	4.33807
4	Growth_control-2	21	1	2	0	5.76701	4.33494
4	Growth_control	21	2	1	0	4.69897	4.79347
4	Growth_control-2	21	2	2	0	4.76701	4.79347
4	Growth_control	21	3	1	0	3.69897	4.99125
4	Growth_control-2	21	3	2	0	3.76701	4.99288
4	Growth_control	21	4	1	0	2.69897	5.14656
4	Growth_control-2	21	4	2	0	2.76701	5.15491
4	Growth_control	21	5	1	0	1.69897	5.38303
4	Growth_control-2	21	5	2	0	1.69897	5.48363
4	Growth_control	21	6	1	0	0.69897	5.74377
5	RIF	0	1	1	1	3.30103	4.62026
5	RIF-2	0	1	2	1	3.55019	4.61314
5	RIF	0	2	1	1	2.30103	5.12539
5	RIF-2	0	2	2	1	2.55019	5.14096
5	RIF	0	3	1	1	1.30103	4.99125
5	RIF-2	0	3	2	1	1.32222	5.38852
5	RIF	0	4	1	1	0.30103	5.50044
5	RIF-2	0	4	2	1	0.778151	5.50142
5	RIF	3	1	1	1	4.54846	4.78749
5	RIF-2	3	1	2	1	4.70012	4.61552
5	RIF	3	2	1	1	3.54846	4.99451
5	RIF-2	3	2	2	1	3.70012	4.98634
5	RIF	3	3	1	1	2.54846	5.26124
5	RIF-2	3	3	2	1	2.02119	5.15491
5	RIF	3	4	1	1	1.39794	5.38523
5	RIF-2	3	4	2	1	1.77815	5.37971
5	RIF	3	5	1	1	0.69897	5.58139
5	RIF-2	3	5	2	1	1.30103	5.40051
5	RIF	11	1	1	1	3.95154	4.96981
5	RIF-2	11	1	2	1	4.11839	4.79744
5	RIF	11	2	1	1	2.95154	5.12682
5	RIF-2	11	2	2	1	3.11839	4.99451
5	RIF	11	3	1	1	1.90309	5.25999
5	RIF-2	11	3	2	1	1.87506	5.14517
5	RIF	11	4	1	1	1	5.37861
5	RIF-2	11	4	2	1	1.36173	5.26868
5	RIF-2	11	5	2	1	0.118395	5.28341
5	RIF	21	1	1	1	5.37794	4.31909
5	RIF	21	2	1	1	4.37794	4.60837
5	RIF	21	3	1	1	3.37794	4.98306
5	RIF	21	4	1	1	2.37794	5.15629
5	RIF	21	5	1	1	1.27875	5.38303
5	RIF	21	6	1	1	0.477121	5.49553
6	INH	0	1	1	1	3.82571	4.79148
6	INH-2	0	1	2	1	3.73471	4.81316
6	INH	0	2	1	1	2.82571	5.12966
6	INH-2	0	2	2	1	2.73471	5.12682
6	INH	0	3	1	1	1.77815	5.27975
6	INH-2	0	3	2	1	1.60206	5.38082
6	INH	0	4	1	1	0.69897	5.48064
6	INH-2	0	4	2	1	0.60206	5.49257
6	INH	0	5	1	1	0	5.5832
6	INH-2	0	5	2	1	0	5.57595
6	INH	3	1	1	1	4.79931	4.82093
6	INH-2	3	1	2	1	4.59517	4.80925
6	INH	3	2	1	1	3.79931	5.13956
6	INH-2	3	2	2	1	3.59517	5.00582
6	INH	3	3	1	1	2.79931	5.37639
6	INH-2	3	3	2	1	2.59517	5.26124
6	INH	3	4	1	1	1.69897	5.48662
6	INH-2	3	4	2	1	1.49136	5.38303
6	INH	3	5	1	1	0.69897	5.66878
6	INH-2	3	5	2	1	0.69897	5.57595
6	INH	3	6	1	1	0	5.81711
6	INH	11	1	1	1	3.03754	4.82479
6	INH-2	11	1	2	1	3.46941	4.81511
6	INH	11	2	1	1	1.73239	5.13674
6	INH-2	11	2	2	1	1.90309	5.00421
6	INH	11	3	1	1	1.07918	5.26373
6	INH-2	11	3	2	1	1.30103	5.26745
6	INH	11	4	1	1	0.30103	4.9748
6	INH-2	11	4	2	1	1.20412	5.28097
6	INH-2	21	1	2	1	4.95951	4.58904
6	INH-2	21	2	2	1	3.95951	4.82863
6	INH-2	21	3	2	1	2.95951	5.14096
6	INH-2	21	4	2	1	1.73239	5.37861
6	INH-2	21	5	2	1	1.14613	5.4975
6	INH-2	21	6	2	1	0	5.74531
