# Supplementary material for: The impact of physiological state and environmental stress on bacterial load estimation methodologies for Mycobacterium tuberculosis
Source: Sci Rep. 2024 Oct 30;14:26108. doi: 10.1038/s41598-024-74318-3 (PMC11525806; doi:10.1038/s41598-024-74318-3)
Supplement: Supplementary file 3 — Supplementary Material 3 [file 41598_2024_74318_MOESM3_ESM.xlsx]

## Sheet: Data_TTG_CFU
Biological_Replicate	Experimental_Condition	Day	Dilution	Technical_Replicate	Drug	LOG10_CFU	LN_TTG_Hours
1	Growth_control_exp1-1	0	1	1	0	1.51851	5.41165
1	Growth_control_exp1-2	0	1	2	0	1.74036	5.4161
1	Growth_control_exp1-1	0	2	1	0	0	5.65249
1	Growth_control_exp1-1	3	2	1	0	2.25527	5.16479
1	Growth_control_exp1-2	3	2	2	0	2.55023	5.09375
1	Growth_control_exp1-1	3	3	1	0	0.954243	5.3799
1	Growth_control_exp1-2	3	3	2	0	1.38021	5.34711
1	Growth_control_exp1-1	3	4	1	0	0.30103	5.55296
1	Growth_control_exp1-2	3	4	2	0	1.07918	5.51745
1	Growth_control_exp1-1	11	3	1	0	0.845098	5.03044
1	Growth_control_exp1-2	11	3	2	0	2.30103	4.96284
1	Growth_control_exp1-1	11	4	1	0	0.60206	5.22036
1	Growth_control_exp1-2	11	4	2	0	1.17609	5.14166
1	Growth_control_exp1-2	11	5	2	0	0.60206	5.19296
1	Growth_control_exp1-2	21	3	2	0	2.39794	4.56435
1	Growth_control_exp1-1	21	4	1	0	1.54407	5.07517
1	Growth_control_exp1-2	21	4	2	0	2	4.77068
1	Growth_control_exp1-1	21	5	1	0	1.39794	5.3033
1	Growth_control_exp1-2	21	5	2	0	1.90309	4.75359
2	Growth_control_exp2-1	0	1	1	0	2.14613	5.24702
2	Growth_control_exp2-1	0	2	1	0	1.36173	5.56452
2	Growth_control_exp2-2	0	2	2	0	1.43136	5.58725
2	Growth_control_exp2-1	0	3	1	0	0.477121	5.77455
2	Growth_control_exp2-2	0	3	2	0	0.845098	5.64545
2	Growth_control_exp2-1	0	4	1	0	0	5.7462
2	Growth_control_exp2-2	0	4	2	0	0.30103	5.88053
2	Growth_control_exp2-1	3	4	1	0	1.97313	5.32301
2	Growth_control_exp2-2	3	4	2	0	2.05308	5.20949
2	Growth_control_exp2-1	3	5	1	0	1.5682	5.46806
2	Growth_control_exp2-2	3	5	2	0	1.9345	5.31812
2	Growth_control_exp2-2	3	6	2	0	1.14613	5.50126
2	Growth_control_exp2-1	3	7	1	0	0.69897	5.58725
2	Growth_control_exp2-2	3	7	2	0	1.4624	5.34233
2	Growth_control_exp2-1	11	7	1	0	2.23045	5.09987
2	Growth_control_exp2-1	11	8	1	0	2.12385	5.09375
2	Growth_control_exp2-1	21	7	1	0	1.92942	5.45959
2	Growth_control_exp2-1	21	8	1	0	2.09342	5.45532
4	Growth_control	0	3	1	0	1.47712	5.32788
4	Growth_control-2	0	3	2	0	1.4624	5.34711
4	Growth_control	0	4	1	0	0.778151	5.49306
4	Growth_control-2	0	4	2	0	0.60206	5.45959
4	Growth_control	0	5	1	0	0	5.54518
4	Growth_control-2	0	5	2	0	0	5.56068
4	Growth_control	3	5	1	0	2	5.75257
4	Growth_control-2	3	5	2	0	1.87506	5.33272
4	Growth_control	3	6	1	0	1.77815	5.47227
4	Growth_control-2	3	6	2	0	1.60206	5.3845
4	Growth_control	11	3	1	0	1.95424	5.0814
4	Growth_control	11	4	1	0	1.57978	5.36129
4	Growth_control-2	11	4	2	0	1.87506	5.04986
4	Growth_control	11	5	1	0	0.90309	5.52943
4	Growth_control-2	11	5	2	0	1.30103	4.93447
4	Growth_control	21	5	1	0	1.69897	5.32788
4	Growth_control-2	21	5	2	0	1.69897	5.44242
4	Growth_control	21	6	1	0	0.69897	5.67332
5	RIF	0	3	1	1	1.30103	4.83628
5	RIF-2	0	3	2	1	1.32222	5.37528
5	RIF	0	4	1	1	0.30103	5.50126
5	RIF-2	0	4	2	1	0.778151	5.50939
5	RIF-2	3	3	2	1	2.02119	5.15906
5	RIF	3	4	1	1	1.39794	5.33272
5	RIF-2	3	4	2	1	1.77815	5.33754
5	RIF	3	5	1	1	0.69897	5.54126
5	RIF-2	3	5	2	1	1.30103	5.42495
5	RIF	11	3	1	1	1.90309	5.1985
5	RIF-2	11	3	2	1	1.87506	5.10595
5	RIF	11	4	1	1	1	5.30827
5	RIF-2	11	4	2	1	1.36173	5.23111
5	RIF	21	5	1	1	1.27875	5.35659
5	RIF	21	6	1	1	0.477121	5.46806
6	INH	0	3	1	1	1.77815	5.2832
6	INH-2	0	3	2	1	1.60206	5.34711
6	INH	0	4	1	1	0.69897	5.42495
6	INH-2	0	4	2	1	0.60206	5.44674
6	INH	0	5	1	1	0	5.54518
6	INH-2	0	5	2	1	0	5.52545
6	INH	3	4	1	1	1.69897	5.44674
6	INH-2	3	4	2	1	1.49136	5.34711
6	INH	3	5	1	1	0.69897	5.60212
6	INH-2	3	5	2	1	0.69897	5.51343
6	INH	3	6	1	1	0	5.75257
6	INH	11	2	1	1	1.73239	5.10595
6	INH-2	11	2	2	1	1.90309	5.00395
6	INH	11	3	1	1	1.07918	5.20949
6	INH-2	11	3	2	1	1.30103	5.23111
6	INH	11	4	1	1	0.30103	5.2575
6	INH-2	11	4	2	1	1.20412	5.26786
6	INH-2	21	4	2	1	1.73239	5.33754
6	INH-2	21	5	2	1	1.14613	5.49717
6	INH-2	21	6	2	1	0	5.68358
