# Supplementary material for: The impact of physiological state and environmental stress on bacterial load estimation methodologies for Mycobacterium tuberculosis
Source: Sci Rep. 2024 Oct 30;14:26108. doi: 10.1038/s41598-024-74318-3 (PMC11525806; doi:10.1038/s41598-024-74318-3)
Supplement: Supplementary file 4 — Supplementary Material 4 [file 41598_2024_74318_MOESM4_ESM.xlsx]

## Sheet: Data_TTG_CFU_imputations
Biological_Replicate	Experimental_Condition	Day	Dilution	Technical_Replicate	Drug	LOG10_CFU	LN_TTG_Hours
1	Growth_control_exp1-1	0	1	1	0	1.25926	5.41165
1	Growth_control_exp1-2	0	1	2	0	1.87018	5.4161
1	Growth_control_exp1-1	0	2	1	0	0.259257	5.65249
1	Growth_control_exp1-1	3	1	1	0	3.17018	4.91265
1	Growth_control_exp1-2	3	1	2	0	3.66987	4.82028
1	Growth_control_exp1-1	3	2	1	0	2.17018	5.16479
1	Growth_control_exp1-2	3	2	2	0	2.66987	5.09375
1	Growth_control_exp1-1	3	3	1	0	1.17018	5.3799
1	Growth_control_exp1-2	3	3	2	0	1.66987	5.34711
1	Growth_control_exp1-1	3	4	1	0	0.170182	5.55296
1	Growth_control_exp1-2	3	4	2	0	0.669874	5.51745
1	Growth_control_exp1-2	11	1	2	0	4.35973	4.36945
1	Growth_control_exp1-2	11	2	2	0	3.35973	4.72739
1	Growth_control_exp1-1	11	3	1	0	1.22358	5.03044
1	Growth_control_exp1-2	11	3	2	0	2.35973	4.96284
1	Growth_control_exp1-1	11	4	1	0	0.223579	5.22036
1	Growth_control_exp1-2	11	4	2	0	1.35973	5.14166
1	Growth_control_exp1-2	11	5	2	0	0.359727	5.19296
1	Growth_control_exp1-1	21	1	1	0	4.971	4.04305
1	Growth_control_exp1-1	21	2	1	0	3.971	4.43082
1	Growth_control_exp1-2	21	2	2	0	4.10034	4.40672
1	Growth_control_exp1-1	21	3	1	0	2.971	4.83628
1	Growth_control_exp1-2	21	3	2	0	3.10034	4.56435
1	Growth_control_exp1-1	21	4	1	0	1.971	5.07517
1	Growth_control_exp1-2	21	4	2	0	2.10034	4.77068
1	Growth_control_exp1-1	21	5	1	0	0.971004	5.3033
1	Growth_control_exp1-2	21	5	2	0	1.10034	4.75359
1	Growth_control_exp1-2	21	6	2	0	0.100343	4.72739
2	Growth_control_exp2-1	0	1	1	0	2.49624	5.24702
2	Growth_control_exp2-2	0	1	2	0	3.14437	5.19296
2	Growth_control_exp2-1	0	2	1	0	1.49624	5.56452
2	Growth_control_exp2-2	0	2	2	0	2.14437	5.58725
2	Growth_control_exp2-1	0	3	1	0	0.496244	5.77455
2	Growth_control_exp2-2	0	3	2	0	1.14437	5.64545
2	Growth_control_exp2-1	0	4	1	0	-0.503756	5.7462
2	Growth_control_exp2-2	0	4	2	0	0.144373	5.88053
2	Growth_control_exp2-1	3	2	1	0	4.8611	4.98361
2	Growth_control_exp2-1	3	3	1	0	3.8611	5.18739
2	Growth_control_exp2-2	3	3	2	0	4.14903	4.09434
2	Growth_control_exp2-1	3	4	1	0	2.8611	5.32301
2	Growth_control_exp2-2	3	4	2	0	3.14903	5.20949
2	Growth_control_exp2-1	3	5	1	0	1.8611	5.46806
2	Growth_control_exp2-2	3	5	2	0	2.14903	5.31812
2	Growth_control_exp2-2	3	6	2	0	1.14903	5.50126
2	Growth_control_exp2-1	3	7	1	0	-0.138895	5.58725
2	Growth_control_exp2-2	3	7	2	0	0.149026	5.34233
2	Growth_control_exp2-1	11	5	1	0	4.67715	5.07517
2	Growth_control_exp2-1	11	6	1	0	3.67715	5.10595
2	Growth_control_exp2-1	11	7	1	0	2.67715	5.09987
2	Growth_control_exp2-1	11	8	1	0	1.67715	5.09375
2	Growth_control_exp2-2	21	4	2	0	4.99561	3.98898
2	Growth_control_exp2-1	21	5	1	0	4.51142	5.20401
2	Growth_control_exp2-2	21	5	2	0	3.99561	4.99043
2	Growth_control_exp2-1	21	6	1	0	3.51142	4.00733
2	Growth_control_exp2-2	21	6	2	0	2.99561	4.7362
2	Growth_control_exp2-1	21	7	1	0	2.51142	5.45959
2	Growth_control_exp2-1	21	8	1	0	1.51142	5.45532
4	Growth_control	0	1	1	0	3.75176	4.84419
4	Growth_control-2	0	1	2	0	3.68815	4.75359
4	Growth_control	0	2	1	0	2.75176	5.11199
4	Growth_control-2	0	2	2	0	2.68815	5.04343
4	Growth_control	0	3	1	0	1.47712	5.32788
4	Growth_control-2	0	3	2	0	1.4624	5.34711
4	Growth_control	0	4	1	0	0.778151	5.49306
4	Growth_control-2	0	4	2	0	0.60206	5.45959
4	Growth_control	0	5	1	0	0	5.54518
4	Growth_control-2	0	5	2	0	0	5.56068
4	Growth_control	3	3	1	0	4.38908	5.11199
4	Growth_control-2	3	3	2	0	4.23856	5.04343
4	Growth_control	3	4	1	0	3.38908	5.27811
4	Growth_control-2	3	4	2	0	3.23856	5.17048
4	Growth_control	3	5	1	0	2	5.75257
4	Growth_control-2	3	5	2	0	1.87506	5.33272
4	Growth_control	3	6	1	0	1.77815	5.47227
4	Growth_control-2	3	6	2	0	1.60206	5.3845
4	Growth_control	11	1	1	0	4.47904	4.57471
4	Growth_control	11	2	1	0	3.47904	4.8752
4	Growth_control-2	11	2	2	0	4.08805	4.77912
4	Growth_control	11	3	1	0	1.95424	5.0814
4	Growth_control-2	11	3	2	0	3.08805	4.86753
4	Growth_control	11	4	1	0	1.57978	5.36129
4	Growth_control-2	11	4	2	0	1.87506	5.04986
4	Growth_control	11	5	1	0	0.90309	5.52943
4	Growth_control-2	11	5	2	0	1.30103	4.93447
4	Growth_control-2	11	6	2	0	0.0880456	5.15329
4	Growth_control	21	2	1	0	4.69897	4.66344
4	Growth_control-2	21	2	2	0	4.76701	4.66344
4	Growth_control	21	3	1	0	3.69897	4.94876
4	Growth_control-2	21	3	2	0	3.76701	4.96981
4	Growth_control	21	4	1	0	2.69897	5.14166
4	Growth_control-2	21	4	2	0	2.76701	5.16479
4	Growth_control	21	5	1	0	1.69897	5.32788
4	Growth_control-2	21	5	2	0	1.69897	5.44242
4	Growth_control	21	6	1	0	0.69897	5.67332
5	RIF	0	1	1	1	3.30103	4.60517
5	RIF-2	0	1	2	1	3.55019	4.56435
5	RIF	0	2	1	1	2.30103	4.99721
5	RIF-2	0	2	2	1	2.55019	5.10595
5	RIF	0	3	1	1	1.30103	4.83628
5	RIF-2	0	3	2	1	1.32222	5.37528
5	RIF	0	4	1	1	0.30103	5.50126
5	RIF-2	0	4	2	1	0.778151	5.50939
5	RIF	3	1	1	1	4.54846	4.62497
5	RIF-2	3	1	2	1	4.70012	4.59512
5	RIF	3	2	1	1	3.54846	4.96981
5	RIF-2	3	2	2	1	3.70012	4.94164
5	RIF	3	3	1	1	2.54846	5.18178
5	RIF-2	3	3	2	1	2.02119	5.15906
5	RIF	3	4	1	1	1.39794	5.33272
5	RIF-2	3	4	2	1	1.77815	5.33754
5	RIF	3	5	1	1	0.69897	5.54126
5	RIF-2	3	5	2	1	1.30103	5.42495
5	RIF	11	1	1	1	3.95154	4.77912
5	RIF-2	11	1	2	1	4.11839	4.65396
5	RIF	11	2	1	1	2.95154	5.03044
5	RIF-2	11	2	2	1	3.11839	4.96284
5	RIF	11	3	1	1	1.90309	5.1985
5	RIF-2	11	3	2	1	1.87506	5.10595
5	RIF	11	4	1	1	1	5.30827
5	RIF-2	11	4	2	1	1.36173	5.23111
5	RIF-2	11	5	2	1	0.118395	5.273
5	RIF	21	2	1	1	4.37794	4.56435
5	RIF	21	3	1	1	3.37794	4.91265
5	RIF	21	4	1	1	2.37794	5.17615
5	RIF	21	5	1	1	1.27875	5.35659
5	RIF	21	6	1	1	0.477121	5.46806
6	INH	0	1	1	1	3.82571	4.61512
6	INH-2	0	1	2	1	3.73471	4.74493
6	INH	0	2	1	1	2.82571	5.05625
6	INH-2	0	2	2	1	2.73471	5.02388
6	INH	0	3	1	1	1.77815	5.2832
6	INH-2	0	3	2	1	1.60206	5.34711
6	INH	0	4	1	1	0.69897	5.42495
6	INH-2	0	4	2	1	0.60206	5.44674
6	INH	0	5	1	1	0	5.54518
6	INH-2	0	5	2	1	0	5.52545
6	INH	3	1	1	1	4.79931	4.77912
6	INH-2	3	1	2	1	4.59517	4.74493
6	INH	3	2	1	1	3.79931	5.11199
6	INH-2	3	2	2	1	3.59517	5.02388
6	INH	3	3	1	1	2.79931	5.31321
6	INH-2	3	3	2	1	2.59517	5.18739
6	INH	3	4	1	1	1.69897	5.44674
6	INH-2	3	4	2	1	1.49136	5.34711
6	INH	3	5	1	1	0.69897	5.60212
6	INH-2	3	5	2	1	0.69897	5.51343
6	INH	3	6	1	1	0	5.75257
6	INH	11	1	1	1	3.03754	4.77912
6	INH-2	11	1	2	1	3.46941	4.74493
6	INH	11	2	1	1	1.73239	5.10595
6	INH-2	11	2	2	1	1.90309	5.00395
6	INH	11	3	1	1	1.07918	5.20949
6	INH-2	11	3	2	1	1.30103	5.23111
6	INH	11	4	1	1	0.30103	5.2575
6	INH-2	11	4	2	1	1.20412	5.26786
6	INH-2	21	1	2	1	4.95951	4.47734
6	INH-2	21	2	2	1	3.95951	4.82028
6	INH-2	21	3	2	1	2.95951	5.10595
6	INH-2	21	4	2	1	1.73239	5.33754
6	INH-2	21	5	2	1	1.14613	5.49717
6	INH-2	21	6	2	1	0	5.68358
