# Supplementary material for: The impact of physiological state and environmental stress on bacterial load estimation methodologies for Mycobacterium tuberculosis
Source: Sci Rep. 2024 Oct 30;14:26108. doi: 10.1038/s41598-024-74318-3 (PMC11525806; doi:10.1038/s41598-024-74318-3)
Supplement: Supplementary file 5 — Supplementary Material 5 [file 41598_2024_74318_MOESM5_ESM.xlsx]

## Sheet: Data_GU_MGIT
ID	Exp	Day	Dilution	Technical_Replicate	Drug	Time_MGIT	LN_GU
10110	Growth_control_exp1-1	0	1	1	0	0	0
10110	Growth_control_exp1-1	0	1	1	0	1	1.09861
10110	Growth_control_exp1-1	0	1	1	0	2	1.60944
10110	Growth_control_exp1-1	0	1	1	0	3	1.94591
10110	Growth_control_exp1-1	0	1	1	0	4	2.07944
10110	Growth_control_exp1-1	0	1	1	0	5	2.30259
10110	Growth_control_exp1-1	0	1	1	0	6	2.63906
10110	Growth_control_exp1-1	0	1	1	0	7	2.89037
10110	Growth_control_exp1-1	0	1	1	0	8	3.09104
10110	Growth_control_exp1-1	0	1	1	0	9	3.3322
10110	Growth_control_exp1-1	0	1	1	0	10	3.52636
10110	Growth_control_exp1-1	0	1	1	0	11	3.68888
10110	Growth_control_exp1-1	0	1	1	0	12	3.85015
10110	Growth_control_exp1-1	0	1	1	0	13	3.98898
10110	Growth_control_exp1-1	0	1	1	0	14	4.12713
10110	Growth_control_exp1-1	0	1	1	0	15	4.27667
10110	Growth_control_exp1-1	0	1	1	0	16	4.40672
10110	Growth_control_exp1-1	0	1	1	0	17	4.5326
10110	Growth_control_exp1-1	0	1	1	0	18	4.63473
10110	Growth_control_exp1-1	0	1	1	0	19	4.72739
10110	Growth_control_exp1-1	0	1	1	0	20	4.81218
10110	Growth_control_exp1-1	0	1	1	0	21	4.89035
10110	Growth_control_exp1-1	0	1	1	0	22	4.96284
10110	Growth_control_exp1-1	0	1	1	0	23	5.03044
10110	Growth_control_exp1-1	0	1	1	0	24	5.09987
10110	Growth_control_exp1-1	0	1	1	0	25	5.16479
10110	Growth_control_exp1-1	0	1	1	0	26	5.23111
10110	Growth_control_exp1-1	0	1	1	0	27	5.28827
10110	Growth_control_exp1-1	0	1	1	0	28	5.34711
10110	Growth_control_exp1-1	0	1	1	0	29	5.40268
10110	Growth_control_exp1-1	0	1	1	0	30	5.45959
10110	Growth_control_exp1-1	0	1	1	0	31	5.51745
10110	Growth_control_exp1-1	0	1	1	0	32	5.57215
10110	Growth_control_exp1-1	0	1	1	0	33	5.62402
10110	Growth_control_exp1-1	0	1	1	0	34	5.68017
10110	Growth_control_exp1-1	0	1	1	0	35	5.73334
10110	Growth_control_exp1-1	0	1	1	0	36	5.7869
10110	Growth_control_exp1-1	0	1	1	0	37	5.83773
10110	Growth_control_exp1-1	0	1	1	0	38	5.88888
10110	Growth_control_exp1-1	0	1	1	0	39	5.94017
10110	Growth_control_exp1-1	0	1	1	0	40	5.99146
10110	Growth_control_exp1-1	0	1	1	0	41	6.04025
10110	Growth_control_exp1-1	0	1	1	0	42	6.09131
10110	Growth_control_exp1-1	0	1	1	0	43	6.13773
10110	Growth_control_exp1-1	0	1	1	0	44	6.18826
10110	Growth_control_exp1-1	0	1	1	0	45	6.23832
10110	Growth_control_exp1-1	0	1	1	0	46	6.286
10110	Growth_control_exp1-1	0	1	1	0	47	6.33328
10110	Growth_control_exp1-1	0	1	1	0	48	6.37843
10110	Growth_control_exp1-1	0	1	1	0	49	6.42325
10110	Growth_control_exp1-1	0	1	1	0	50	6.4677
10110	Growth_control_exp1-1	0	1	1	0	51	6.51175
10110	Growth_control_exp1-1	0	1	1	0	52	6.55536
10110	Growth_control_exp1-1	0	1	1	0	53	6.59851
10110	Growth_control_exp1-1	0	1	1	0	54	6.63988
10110	Growth_control_exp1-1	0	1	1	0	55	6.68211
10110	Growth_control_exp1-1	0	1	1	0	56	6.72503
10110	Growth_control_exp1-1	0	1	1	0	57	6.76734
10110	Growth_control_exp1-1	0	1	1	0	58	6.80904
10110	Growth_control_exp1-1	0	1	1	0	59	6.85013
10110	Growth_control_exp1-1	0	1	1	0	60	6.89061
10110	Growth_control_exp1-1	0	1	1	0	61	6.93245
10110	Growth_control_exp1-1	0	1	1	0	62	6.97167
10110	Growth_control_exp1-1	0	1	1	0	63	7.00941
10110	Growth_control_exp1-1	0	1	1	0	64	7.04665
10110	Growth_control_exp1-1	0	1	1	0	65	7.08255
10110	Growth_control_exp1-1	0	1	1	0	66	7.11721
10110	Growth_control_exp1-1	0	1	1	0	67	7.15305
10110	Growth_control_exp1-1	0	1	1	0	68	7.19293
10110	Growth_control_exp1-1	0	1	1	0	69	7.23201
10110	Growth_control_exp1-1	0	1	1	0	70	7.26892
10110	Growth_control_exp1-1	0	1	1	0	71	7.30653
10110	Growth_control_exp1-1	0	1	1	0	72	7.34213
10110	Growth_control_exp1-1	0	1	1	0	73	7.37588
10110	Growth_control_exp1-1	0	1	1	0	74	7.40792
10110	Growth_control_exp1-1	0	1	1	0	75	7.43956
10110	Growth_control_exp1-1	0	1	1	0	76	7.46965
10110	Growth_control_exp1-1	0	1	1	0	77	7.49942
10110	Growth_control_exp1-1	0	1	1	0	78	7.52833
10110	Growth_control_exp1-1	0	1	1	0	79	7.55695
10110	Growth_control_exp1-1	0	1	1	0	80	7.58579
10110	Growth_control_exp1-1	0	1	1	0	81	7.61579
10110	Growth_control_exp1-1	0	1	1	0	82	7.64492
10110	Growth_control_exp1-1	0	1	1	0	83	7.67415
10110	Growth_control_exp1-1	0	1	1	0	84	7.7021
10110	Growth_control_exp1-1	0	1	1	0	85	7.72886
10110	Growth_control_exp1-1	0	1	1	0	86	7.75534
10110	Growth_control_exp1-1	0	1	1	0	87	7.7803
10110	Growth_control_exp1-1	0	1	1	0	88	7.80507
10110	Growth_control_exp1-1	0	1	1	0	89	7.82923
10110	Growth_control_exp1-1	0	1	1	0	90	7.85283
10110	Growth_control_exp1-1	0	1	1	0	91	7.87588
10110	Growth_control_exp1-1	0	1	1	0	92	7.89952
10110	Growth_control_exp1-1	0	1	1	0	93	7.9219
10110	Growth_control_exp1-1	0	1	1	0	94	7.94485
10110	Growth_control_exp1-1	0	1	1	0	95	7.96693
10110	Growth_control_exp1-1	0	1	1	0	96	7.98922
10110	Growth_control_exp1-1	0	1	1	0	97	8.01102
10110	Growth_control_exp1-1	0	1	1	0	98	8.03333
10110	Growth_control_exp1-1	0	1	1	0	99	8.05484
10110	Growth_control_exp1-1	0	1	1	0	100	8.07496
10110	Growth_control_exp1-1	0	1	1	0	101	8.09529
10110	Growth_control_exp1-1	0	1	1	0	102	8.11462
10110	Growth_control_exp1-1	0	1	1	0	103	8.13359
10110	Growth_control_exp1-1	0	1	1	0	104	8.15277
10110	Growth_control_exp1-1	0	1	1	0	105	8.17132
10110	Growth_control_exp1-1	0	1	1	0	106	8.1898
10110	Growth_control_exp1-1	0	1	1	0	107	8.20767
10110	Growth_control_exp1-1	0	1	1	0	108	8.2255
10110	Growth_control_exp1-1	0	1	1	0	109	8.24355
10110	Growth_control_exp1-1	0	1	1	0	110	8.26385
10110	Growth_control_exp1-1	0	1	1	0	111	8.28526
10110	Growth_control_exp1-1	0	1	1	0	112	8.30598
10110	Growth_control_exp1-1	0	1	1	0	113	8.34236
10110	Growth_control_exp1-1	0	1	1	0	114	8.35867
10110	Growth_control_exp1-1	0	1	1	0	115	8.37448
10110	Growth_control_exp1-1	0	1	1	0	116	8.38936
10110	Growth_control_exp1-1	0	1	1	0	117	8.40402
10110	Growth_control_exp1-1	0	1	1	0	118	8.41892
10110	Growth_control_exp1-1	0	1	1	0	119	8.43533
10110	Growth_control_exp1-1	0	1	1	0	120	8.45276
10110	Growth_control_exp1-1	0	1	1	0	121	8.46968
10110	Growth_control_exp1-1	0	1	1	0	122	8.48467
10110	Growth_control_exp1-1	0	1	1	0	123	8.49842
10110	Growth_control_exp1-1	0	1	1	0	124	8.51178
10110	Growth_control_exp1-1	0	1	1	0	125	8.52437
10110	Growth_control_exp1-1	0	1	1	0	126	8.5366
10110	Growth_control_exp1-1	0	1	1	0	127	8.5483
10110	Growth_control_exp1-1	0	1	1	0	128	8.55987
10110	Growth_control_exp1-1	0	1	1	0	129	8.57092
10110	Growth_control_exp1-1	0	1	1	0	130	8.58186
10110	Growth_control_exp1-1	0	1	1	0	131	8.59267
10110	Growth_control_exp1-1	0	1	1	0	132	8.60319
10110	Growth_control_exp1-1	0	1	1	0	133	8.61341
10110	Growth_control_exp1-1	0	1	1	0	134	8.62353
10110	Growth_control_exp1-1	0	1	1	0	135	8.63355
10110	Growth_control_exp1-1	0	1	1	0	136	8.64312
10110	Growth_control_exp1-1	0	1	1	0	137	8.6526
10110	Growth_control_exp1-1	0	1	1	0	138	8.66181
10110	Growth_control_exp1-1	0	1	1	0	139	8.6706
10110	Growth_control_exp1-1	0	1	1	0	140	8.67982
10110	Growth_control_exp1-1	0	1	1	0	141	8.68896
10110	Growth_control_exp1-1	0	1	1	0	142	8.69801
10110	Growth_control_exp1-1	0	1	1	0	143	8.70666
10110	Growth_control_exp1-1	0	1	1	0	144	8.71539
10110	Growth_control_exp1-1	0	1	1	0	145	8.72437
10110	Growth_control_exp1-1	0	1	1	0	146	8.73279
10110	Growth_control_exp1-1	0	1	1	0	147	8.74066
10110	Growth_control_exp1-1	0	1	1	0	148	8.74799
10110	Growth_control_exp1-1	0	1	1	0	149	8.75495
10110	Growth_control_exp1-1	0	1	1	0	150	8.76186
10110	Growth_control_exp1-1	0	1	1	0	151	8.76857
10110	Growth_control_exp1-1	0	1	1	0	152	8.77509
10110	Growth_control_exp1-1	0	1	1	0	153	8.78156
10110	Growth_control_exp1-1	0	1	1	0	154	8.78798
10110	Growth_control_exp1-1	0	1	1	0	155	8.79482
10110	Growth_control_exp1-1	0	1	1	0	156	8.80147
10110	Growth_control_exp1-1	0	1	1	0	157	8.80822
10110	Growth_control_exp1-1	0	1	1	0	158	8.81463
10110	Growth_control_exp1-1	0	1	1	0	159	8.8204
10110	Growth_control_exp1-1	0	1	1	0	160	8.82585
10110	Growth_control_exp1-1	0	1	1	0	161	8.83127
10110	Growth_control_exp1-1	0	1	1	0	162	8.83637
10110	Growth_control_exp1-1	0	1	1	0	163	8.8413
10110	Growth_control_exp1-1	0	1	1	0	164	8.84635
10110	Growth_control_exp1-1	0	1	1	0	165	8.85109
10110	Growth_control_exp1-1	0	1	1	0	166	8.85581
10110	Growth_control_exp1-1	0	1	1	0	167	8.86022
10110	Growth_control_exp1-1	0	1	1	0	168	8.86446
10110	Growth_control_exp1-1	0	1	1	0	169	8.86841
10110	Growth_control_exp1-1	0	1	1	0	170	8.87249
10110	Growth_control_exp1-1	0	1	1	0	171	8.8764
10110	Growth_control_exp1-1	0	1	1	0	172	8.88017
10110	Growth_control_exp1-1	0	1	1	0	173	8.88392
10110	Growth_control_exp1-1	0	1	1	0	174	8.88751
10110	Growth_control_exp1-1	0	1	1	0	175	8.89124
10110	Growth_control_exp1-1	0	1	1	0	176	8.89467
10110	Growth_control_exp1-1	0	1	1	0	177	8.89782
10110	Growth_control_exp1-1	0	1	1	0	178	8.9015
10110	Growth_control_exp1-1	0	1	1	0	179	8.9049
10110	Growth_control_exp1-1	0	1	1	0	180	8.90829
10110	Growth_control_exp1-1	0	1	1	0	181	8.9114
10110	Growth_control_exp1-1	0	1	1	0	182	8.91449
10110	Growth_control_exp1-1	0	1	1	0	183	8.91758
10110	Growth_control_exp1-1	0	1	1	0	184	8.92052
10110	Growth_control_exp1-1	0	1	1	0	185	8.92346
10110	Growth_control_exp1-1	0	1	1	0	186	8.92625
10110	Growth_control_exp1-1	0	1	1	0	187	8.92891
10110	Growth_control_exp1-1	0	1	1	0	188	8.93102
10110	Growth_control_exp1-1	0	1	1	0	189	8.93314
10110	Growth_control_exp1-1	0	1	1	0	190	8.93525
10110	Growth_control_exp1-1	0	1	1	0	191	8.93722
10110	Growth_control_exp1-1	0	1	1	0	192	8.93932
10110	Growth_control_exp1-1	0	1	1	0	193	8.94155
10110	Growth_control_exp1-1	0	1	1	0	194	8.9439
10110	Growth_control_exp1-1	0	1	1	0	195	8.94664
10110	Growth_control_exp1-1	0	1	1	0	196	8.94937
10110	Growth_control_exp1-1	0	1	1	0	197	8.95183
10110	Growth_control_exp1-1	0	1	1	0	198	8.9539
10110	Growth_control_exp1-1	0	1	1	0	199	8.95584
10110	Growth_control_exp1-1	0	1	1	0	200	8.95777
10110	Growth_control_exp1-1	0	1	1	0	201	8.9597
10110	Growth_control_exp1-1	0	1	1	0	202	8.96175
10110	Growth_control_exp1-1	0	1	1	0	203	8.96367
10110	Growth_control_exp1-1	0	1	1	0	204	8.96546
10110	Growth_control_exp1-1	0	1	1	0	205	8.96725
10110	Growth_control_exp1-1	0	1	1	0	206	8.96903
10110	Growth_control_exp1-1	0	1	1	0	207	8.97069
10110	Growth_control_exp1-1	0	1	1	0	208	8.97221
10110	Growth_control_exp1-1	0	1	1	0	209	8.97335
10110	Growth_control_exp1-1	0	1	1	0	210	8.97474
10110	Growth_control_exp1-1	0	1	1	0	211	8.97601
10110	Growth_control_exp1-1	0	1	1	0	212	8.9779
10110	Growth_control_exp1-1	0	1	1	0	213	8.97992
10110	Growth_control_exp1-1	0	1	1	0	214	8.98181
10110	Growth_control_exp1-1	0	1	1	0	215	8.98369
10110	Growth_control_exp1-1	0	1	1	0	216	8.98519
10110	Growth_control_exp1-1	0	1	1	0	217	8.98657
10110	Growth_control_exp1-1	0	1	1	0	218	8.9877
10110	Growth_control_exp1-1	0	1	1	0	219	8.98857
10110	Growth_control_exp1-1	0	1	1	0	220	8.98982
10110	Growth_control_exp1-1	0	1	1	0	221	8.99144
10110	Growth_control_exp1-1	0	1	1	0	222	8.99343
10110	Growth_control_exp1-1	0	1	1	0	223	8.99541
10110	Growth_control_exp1-1	0	1	1	0	224	8.99702
10110	Growth_control_exp1-1	0	1	1	0	225	8.99851
10110	Growth_control_exp1-1	0	1	1	0	226	8.99987
10110	Growth_control_exp1-1	0	1	1	0	227	9.0011
10110	Growth_control_exp1-1	0	1	1	0	228	9.00209
10110	Growth_control_exp1-1	0	1	1	0	229	9.00295
10110	Growth_control_exp1-1	0	1	1	0	230	9.00393
10110	Growth_control_exp1-1	0	1	1	0	231	9.00504
10110	Growth_control_exp1-1	0	1	1	0	232	9.00614
10110	Growth_control_exp1-1	0	1	1	0	233	9.00724
10110	Growth_control_exp1-1	0	1	1	0	234	9.00835
10110	Growth_control_exp1-1	0	1	1	0	235	9.00945
10110	Growth_control_exp1-1	0	1	1	0	236	9.01067
10110	Growth_control_exp1-1	0	1	1	0	237	9.01201
10110	Growth_control_exp1-1	0	1	1	0	238	9.01396
10110	Growth_control_exp1-1	0	1	1	0	239	9.01566
10110	Growth_control_exp1-1	0	1	1	0	240	9.017
10110	Growth_control_exp1-1	0	1	1	0	241	9.01821
10110	Growth_control_exp1-1	0	1	1	0	242	9.01942
10110	Growth_control_exp1-1	0	1	1	0	243	9.02039
10110	Growth_control_exp1-1	0	1	1	0	244	9.02136
10110	Growth_control_exp1-1	0	1	1	0	245	9.02244
10110	Growth_control_exp1-1	0	1	1	0	246	9.02377
10110	Growth_control_exp1-1	0	1	1	0	247	9.02485
10110	Growth_control_exp1-1	0	1	1	0	248	9.02594
10110	Growth_control_exp1-1	0	1	1	0	249	9.0275
10110	Growth_control_exp1-1	0	1	1	0	250	9.02918
10110	Growth_control_exp1-1	0	1	1	0	251	9.03074
10110	Growth_control_exp1-1	0	1	1	0	252	9.03193
10110	Growth_control_exp1-1	0	1	1	0	253	9.03313
10110	Growth_control_exp1-1	0	1	1	0	254	9.03408
10110	Growth_control_exp1-1	0	1	1	0	255	9.03491
10110	Growth_control_exp1-1	0	1	1	0	256	9.03575
10110	Growth_control_exp1-1	0	1	1	0	257	9.03646
10110	Growth_control_exp1-1	0	1	1	0	258	9.03718
10110	Growth_control_exp1-1	0	1	1	0	259	9.03801
10110	Growth_control_exp1-1	0	1	1	0	260	9.03884
10110	Growth_control_exp1-1	0	1	1	0	261	9.04003
10110	Growth_control_exp1-1	0	1	1	0	262	9.04109
10110	Growth_control_exp1-1	0	1	1	0	263	9.04204
10110	Growth_control_exp1-1	0	1	1	0	264	9.04287
10110	Growth_control_exp1-1	0	1	1	0	265	9.04346
10110	Growth_control_exp1-1	0	1	1	0	266	9.04417
10110	Growth_control_exp1-1	0	1	1	0	267	9.04476
10110	Growth_control_exp1-1	0	1	1	0	268	9.04535
10110	Growth_control_exp1-1	0	1	1	0	269	9.04606
10110	Growth_control_exp1-1	0	1	1	0	270	9.04676
10110	Growth_control_exp1-1	0	1	1	0	271	9.04747
10110	Growth_control_exp1-1	0	1	1	0	272	9.04829
10110	Growth_control_exp1-1	0	1	1	0	273	9.049
10110	Growth_control_exp1-1	0	1	1	0	274	9.04958
10110	Growth_control_exp1-1	0	1	1	0	275	9.05017
10110	Growth_control_exp1-1	0	1	1	0	276	9.05088
10110	Growth_control_exp1-1	0	1	1	0	277	9.05146
10110	Growth_control_exp1-1	0	1	1	0	278	9.05205
10110	Growth_control_exp1-1	0	1	1	0	279	9.05322
10110	Growth_control_exp1-1	0	1	1	0	280	9.05439
10110	Growth_control_exp1-1	0	1	1	0	281	9.05556
10110	Growth_control_exp1-1	0	1	1	0	282	9.05672
10110	Growth_control_exp1-1	0	1	1	0	283	9.05847
10110	Growth_control_exp1-1	0	1	1	0	284	9.06033
10110	Growth_control_exp1-1	0	1	1	0	285	9.06207
10110	Growth_control_exp1-1	0	1	1	0	286	9.06312
10110	Growth_control_exp1-1	0	1	1	0	287	9.06393
10110	Growth_control_exp1-1	0	1	1	0	288	9.06462
10110	Growth_control_exp1-1	0	1	1	0	289	9.0652
10110	Growth_control_exp1-1	0	1	1	0	290	9.06578
10110	Growth_control_exp1-1	0	1	1	0	291	9.06647
10110	Growth_control_exp1-1	0	1	1	0	292	9.06716
10110	Growth_control_exp1-1	0	1	1	0	293	9.06785
10110	Growth_control_exp1-1	0	1	1	0	294	9.06832
10110	Growth_control_exp1-1	0	1	1	0	295	9.06878
10110	Growth_control_exp1-1	0	1	1	0	296	9.06935
10110	Growth_control_exp1-1	0	1	1	0	297	9.06981
10110	Growth_control_exp1-1	0	1	1	0	298	9.07027
10110	Growth_control_exp1-1	0	1	1	0	299	9.07073
10110	Growth_control_exp1-1	0	1	1	0	300	9.07131
10110	Growth_control_exp1-1	0	1	1	0	301	9.07177
10110	Growth_control_exp1-1	0	1	1	0	302	9.07223
10110	Growth_control_exp1-1	0	1	1	0	303	9.07257
10110	Growth_control_exp1-1	0	1	1	0	304	9.07303
10110	Growth_control_exp1-1	0	1	1	0	305	9.07349
10110	Growth_control_exp1-1	0	1	1	0	306	9.07395
10110	Growth_control_exp1-1	0	1	1	0	307	9.07441
10110	Growth_control_exp1-1	0	1	1	0	308	9.07486
10110	Growth_control_exp1-1	0	1	1	0	309	9.07521
10110	Growth_control_exp1-1	0	1	1	0	310	9.07555
10110	Growth_control_exp1-1	0	1	1	0	311	9.07578
10110	Growth_control_exp1-1	0	1	1	0	312	9.07589
10110	Growth_control_exp1-1	0	1	1	0	313	9.07624
10110	Growth_control_exp1-1	0	1	1	0	314	9.07647
10110	Growth_control_exp1-1	0	1	1	0	315	9.07658
10110	Growth_control_exp1-1	0	1	1	0	316	9.07681
10110	Growth_control_exp1-1	0	1	1	0	317	9.07704
10110	Growth_control_exp1-1	0	1	1	0	318	9.07727
10110	Growth_control_exp1-1	0	1	1	0	319	9.07749
10110	Growth_control_exp1-1	0	1	1	0	320	9.07772
10110	Growth_control_exp1-1	0	1	1	0	321	9.07807
10110	Growth_control_exp1-1	0	1	1	0	322	9.07807
10110	Growth_control_exp1-1	0	1	1	0	323	9.07841
10110	Growth_control_exp1-1	0	1	1	0	324	9.07898
10110	Growth_control_exp1-1	0	1	1	0	325	9.07943
10110	Growth_control_exp1-1	0	1	1	0	326	9.07989
10110	Growth_control_exp1-1	0	1	1	0	327	9.08035
10110	Growth_control_exp1-1	0	1	1	0	328	9.08091
10110	Growth_control_exp1-1	0	1	1	0	329	9.08137
10110	Growth_control_exp1-1	0	1	1	0	330	9.08182
10110	Growth_control_exp1-1	0	1	1	0	331	9.08217
10110	Growth_control_exp1-1	0	1	1	0	332	9.08239
10110	Growth_control_exp1-1	0	1	1	0	333	9.08273
10110	Growth_control_exp1-1	0	1	1	0	334	9.08308
10110	Growth_control_exp1-1	0	1	1	0	335	9.08342
10110	Growth_control_exp1-1	0	1	1	0	336	9.08353
10110	Growth_control_exp1-1	0	1	1	0	337	9.08364
10110	Growth_control_exp1-1	0	1	1	0	338	9.08376
10110	Growth_control_exp1-1	0	1	1	0	339	9.08398
10110	Growth_control_exp1-1	0	1	1	0	340	9.08398
10110	Growth_control_exp1-1	0	1	1	0	341	9.0841
10110	Growth_control_exp1-1	0	1	1	0	342	9.08432
10110	Growth_control_exp1-1	0	1	1	0	343	9.08455
10110	Growth_control_exp1-1	0	1	1	0	344	9.08489
10110	Growth_control_exp1-1	0	1	1	0	345	9.085
10110	Growth_control_exp1-1	0	1	1	0	346	9.08512
10110	Growth_control_exp1-1	0	1	1	0	347	9.0858
10110	Growth_control_exp1-1	0	1	1	0	348	9.08682
10110	Growth_control_exp1-1	0	1	1	0	349	9.08783
10110	Growth_control_exp1-1	0	1	1	0	350	9.0884
10110	Growth_control_exp1-1	0	1	1	0	351	9.08885
10110	Growth_control_exp1-1	0	1	1	0	352	9.08908
10110	Growth_control_exp1-1	0	1	1	0	353	9.08941
10110	Growth_control_exp1-1	0	1	1	0	354	9.08964
10110	Growth_control_exp1-1	0	1	1	0	355	9.08987
10110	Growth_control_exp1-1	0	1	1	0	356	9.09009
10110	Growth_control_exp1-1	0	1	1	0	357	9.09043
10110	Growth_control_exp1-1	0	1	1	0	358	9.09054
10110	Growth_control_exp1-1	0	1	1	0	359	9.09054
10110	Growth_control_exp1-1	0	1	1	0	360	9.09066
10110	Growth_control_exp1-1	0	1	1	0	361	9.09066
10110	Growth_control_exp1-1	0	1	1	0	362	9.09088
10110	Growth_control_exp1-1	0	1	1	0	363	9.09099
10110	Growth_control_exp1-1	0	1	1	0	364	9.09111
10110	Growth_control_exp1-1	0	1	1	0	365	9.09133
10110	Growth_control_exp1-1	0	1	1	0	366	9.09156
10110	Growth_control_exp1-1	0	1	1	0	367	9.09167
10110	Growth_control_exp1-1	0	1	1	0	368	9.09189
10110	Growth_control_exp1-1	0	1	1	0	369	9.09212
10110	Growth_control_exp1-1	0	1	1	0	370	9.09234
10110	Growth_control_exp1-1	0	1	1	0	371	9.09257
10110	Growth_control_exp1-1	0	1	1	0	372	9.09268
10110	Growth_control_exp1-1	0	1	1	0	373	9.09279
10110	Growth_control_exp1-1	0	1	1	0	374	9.09291
10110	Growth_control_exp1-1	0	1	1	0	375	9.09324
10110	Growth_control_exp1-1	0	1	1	0	376	9.09347
10110	Growth_control_exp1-1	0	1	1	0	377	9.09369
10110	Growth_control_exp1-1	0	1	1	0	378	9.09381
10110	Growth_control_exp1-1	0	1	1	0	379	9.09403
10110	Growth_control_exp1-1	0	1	1	0	380	9.09414
10110	Growth_control_exp1-1	0	1	1	0	381	9.09426
10110	Growth_control_exp1-1	0	1	1	0	382	9.09437
10110	Growth_control_exp1-1	0	1	1	0	383	9.09448
10110	Growth_control_exp1-1	0	1	1	0	384	9.09482
10110	Growth_control_exp1-1	0	1	1	0	385	9.09515
10110	Growth_control_exp1-1	0	1	1	0	386	9.0956
10110	Growth_control_exp1-1	0	1	1	0	387	9.09594
10110	Growth_control_exp1-1	0	1	1	0	388	9.09639
10110	Growth_control_exp1-1	0	1	1	0	389	9.09661
10110	Growth_control_exp1-1	0	1	1	0	390	9.09695
10110	Growth_control_exp1-1	0	1	1	0	391	9.09706
10110	Growth_control_exp1-1	0	1	1	0	392	9.09717
10110	Growth_control_exp1-1	0	1	1	0	393	9.09728
10110	Growth_control_exp1-1	0	1	1	0	394	9.09728
10110	Growth_control_exp1-1	0	1	1	0	395	9.09751
10110	Growth_control_exp1-1	0	1	1	0	396	9.09762
10110	Growth_control_exp1-1	0	1	1	0	397	9.09762
10110	Growth_control_exp1-1	0	1	1	0	398	9.09796
10110	Growth_control_exp1-1	0	1	1	0	399	9.09829
10110	Growth_control_exp1-1	0	1	1	0	400	9.09851
10110	Growth_control_exp1-1	0	1	1	0	401	9.09863
10110	Growth_control_exp1-1	0	1	1	0	402	9.09885
10110	Growth_control_exp1-1	0	1	1	0	403	9.09896
10110	Growth_control_exp1-1	0	1	1	0	404	9.09907
10110	Growth_control_exp1-1	0	1	1	0	405	9.09907
10110	Growth_control_exp1-1	0	1	1	0	406	9.09907
10110	Growth_control_exp1-1	0	1	1	0	407	9.09907
10110	Growth_control_exp1-1	0	1	1	0	408	9.09907
10110	Growth_control_exp1-1	0	1	1	0	409	9.09919
10110	Growth_control_exp1-1	0	1	1	0	410	9.0993
10110	Growth_control_exp1-1	0	1	1	0	411	9.09941
10110	Growth_control_exp1-1	0	1	1	0	412	9.09941
10110	Growth_control_exp1-1	0	1	1	0	413	9.09952
10110	Growth_control_exp1-1	0	1	1	0	414	9.09963
10110	Growth_control_exp1-1	0	1	1	0	415	9.09974
10110	Growth_control_exp1-1	0	1	1	0	416	9.09986
10110	Growth_control_exp1-1	0	1	1	0	417	9.09997
10110	Growth_control_exp1-1	0	1	1	0	418	9.10019
10110	Growth_control_exp1-1	0	1	1	0	419	9.10075
10110	Growth_control_exp1-1	0	1	1	0	420	9.10119
10110	Growth_control_exp1-1	0	1	1	0	421	9.10153
10110	Growth_control_exp1-1	0	1	1	0	422	9.10164
10110	Growth_control_exp1-1	0	1	1	0	423	9.10164
10110	Growth_control_exp1-1	0	1	1	0	424	9.10175
10110	Growth_control_exp1-1	0	1	1	0	425	9.10198
10110	Growth_control_exp1-1	0	1	1	0	426	9.10198
10110	Growth_control_exp1-1	0	1	1	0	427	9.10209
10110	Growth_control_exp1-1	0	1	1	0	428	9.1022
10110	Growth_control_exp1-1	0	1	1	0	429	9.10231
10110	Growth_control_exp1-1	0	1	1	0	430	9.10231
10110	Growth_control_exp1-1	0	1	1	0	431	9.10242
10110	Growth_control_exp1-1	0	1	1	0	432	9.10253
10110	Growth_control_exp1-1	0	1	1	0	433	9.10264
10110	Growth_control_exp1-1	0	1	1	0	434	9.10276
10110	Growth_control_exp1-1	0	1	1	0	435	9.10276
10110	Growth_control_exp1-1	0	1	1	0	436	9.10276
10110	Growth_control_exp1-1	0	1	1	0	437	9.10276
10110	Growth_control_exp1-1	0	1	1	0	438	9.10276
10110	Growth_control_exp1-1	0	1	1	0	439	9.10276
10110	Growth_control_exp1-1	0	1	1	0	440	9.10287
10110	Growth_control_exp1-1	0	1	1	0	441	9.10287
10110	Growth_control_exp1-1	0	1	1	0	442	9.10309
10110	Growth_control_exp1-1	0	1	1	0	443	9.10342
10110	Growth_control_exp1-1	0	1	1	0	444	9.10365
10110	Growth_control_exp1-1	0	1	1	0	445	9.10365
10110	Growth_control_exp1-1	0	1	1	0	446	9.10376
10110	Growth_control_exp1-1	0	1	1	0	447	9.10387
10110	Growth_control_exp1-1	0	1	1	0	448	9.10398
10110	Growth_control_exp1-1	0	1	1	0	449	9.10409
10110	Growth_control_exp1-1	0	1	1	0	450	9.10409
10110	Growth_control_exp1-1	0	1	1	0	451	9.10409
10110	Growth_control_exp1-1	0	1	1	0	452	9.10409
10110	Growth_control_exp1-1	0	1	1	0	453	9.10409
10110	Growth_control_exp1-1	0	1	1	0	454	9.10409
10110	Growth_control_exp1-1	0	1	1	0	455	9.10409
10110	Growth_control_exp1-1	0	1	1	0	456	9.10409
10110	Growth_control_exp1-1	0	1	1	0	457	9.10409
10110	Growth_control_exp1-1	0	1	1	0	458	9.1042
10110	Growth_control_exp1-1	0	1	1	0	459	9.10431
10110	Growth_control_exp1-1	0	1	1	0	460	9.10442
10110	Growth_control_exp1-1	0	1	1	0	461	9.10442
10110	Growth_control_exp1-1	0	1	1	0	462	9.10454
10110	Growth_control_exp1-1	0	1	1	0	463	9.10465
10110	Growth_control_exp1-1	0	1	1	0	464	9.10476
10110	Growth_control_exp1-1	0	1	1	0	465	9.10476
10110	Growth_control_exp1-1	0	1	1	0	466	9.10476
10110	Growth_control_exp1-1	0	1	1	0	467	9.10476
10110	Growth_control_exp1-1	0	1	1	0	468	9.10476
10110	Growth_control_exp1-1	0	1	1	0	469	9.10476
10110	Growth_control_exp1-1	0	1	1	0	470	9.10476
10110	Growth_control_exp1-1	0	1	1	0	471	9.10476
10110	Growth_control_exp1-1	0	1	1	0	472	9.10476
10110	Growth_control_exp1-1	0	1	1	0	473	9.10476
10110	Growth_control_exp1-1	0	1	1	0	474	9.10476
10110	Growth_control_exp1-1	0	1	1	0	475	9.10476
10110	Growth_control_exp1-1	0	1	1	0	476	9.10476
10110	Growth_control_exp1-1	0	1	1	0	477	9.10476
10110	Growth_control_exp1-1	0	1	1	0	478	9.10476
10110	Growth_control_exp1-1	0	1	1	0	479	9.10476
10110	Growth_control_exp1-1	0	1	1	0	480	9.10476
10110	Growth_control_exp1-1	0	1	1	0	481	9.10476
10110	Growth_control_exp1-1	0	1	1	0	482	9.10476
10110	Growth_control_exp1-1	0	1	1	0	483	9.10476
10110	Growth_control_exp1-1	0	1	1	0	484	9.10476
10110	Growth_control_exp1-1	0	1	1	0	485	9.10476
10110	Growth_control_exp1-1	0	1	1	0	486	9.10476
10110	Growth_control_exp1-1	0	1	1	0	487	9.10476
10110	Growth_control_exp1-1	0	1	1	0	488	9.10476
10110	Growth_control_exp1-1	0	1	1	0	489	9.10476
10110	Growth_control_exp1-1	0	1	1	0	490	9.10476
10110	Growth_control_exp1-1	0	1	1	0	491	9.10476
10110	Growth_control_exp1-1	0	1	1	0	492	9.10476
10110	Growth_control_exp1-1	0	1	1	0	493	9.10476
10110	Growth_control_exp1-1	0	1	1	0	494	9.10476
10110	Growth_control_exp1-1	0	1	1	0	495	9.10476
10110	Growth_control_exp1-1	0	1	1	0	496	9.10476
10110	Growth_control_exp1-1	0	1	1	0	497	9.10487
10110	Growth_control_exp1-1	0	1	1	0	498	9.10487
10110	Growth_control_exp1-1	0	1	1	0	499	9.10487
10110	Growth_control_exp1-1	0	1	1	0	500	9.10487
10110	Growth_control_exp1-1	0	1	1	0	501	9.10487
10110	Growth_control_exp1-1	0	1	1	0	502	9.10487
10110	Growth_control_exp1-1	0	1	1	0	503	9.10487
10110	Growth_control_exp1-1	0	1	1	0	504	9.10487
10110	Growth_control_exp1-1	0	1	1	0	505	9.10487
10110	Growth_control_exp1-1	0	1	1	0	506	9.10487
10110	Growth_control_exp1-1	0	1	1	0	507	9.10487
10110	Growth_control_exp1-1	0	1	1	0	508	9.10487
10110	Growth_control_exp1-1	0	1	1	0	509	9.10487
10110	Growth_control_exp1-1	0	1	1	0	510	9.10487
10110	Growth_control_exp1-1	0	1	1	0	511	9.10487
10110	Growth_control_exp1-1	0	1	1	0	512	9.10487
10110	Growth_control_exp1-1	0	1	1	0	513	9.10487
10110	Growth_control_exp1-1	0	1	1	0	514	9.10487
10110	Growth_control_exp1-1	0	1	1	0	515	9.10487
10110	Growth_control_exp1-1	0	1	1	0	516	9.10487
10110	Growth_control_exp1-1	0	1	1	0	517	9.10487
10110	Growth_control_exp1-1	0	1	1	0	518	9.10487
10110	Growth_control_exp1-1	0	1	1	0	519	9.10487
10110	Growth_control_exp1-1	0	1	1	0	520	9.10487
10110	Growth_control_exp1-1	0	1	1	0	521	9.10487
10110	Growth_control_exp1-1	0	1	1	0	522	9.10487
10110	Growth_control_exp1-1	0	1	1	0	523	9.10487
10110	Growth_control_exp1-1	0	1	1	0	524	9.10487
10110	Growth_control_exp1-1	0	1	1	0	525	9.10487
10110	Growth_control_exp1-1	0	1	1	0	526	9.10487
10110	Growth_control_exp1-1	0	1	1	0	527	9.10498
10110	Growth_control_exp1-1	0	1	1	0	528	9.10509
10110	Growth_control_exp1-1	0	1	1	0	529	9.10509
10110	Growth_control_exp1-1	0	1	1	0	530	9.10509
10110	Growth_control_exp1-1	0	1	1	0	531	9.10509
10110	Growth_control_exp1-1	0	1	1	0	532	9.10509
10110	Growth_control_exp1-1	0	1	1	0	533	9.10509
10110	Growth_control_exp1-1	0	1	1	0	534	9.10509
10110	Growth_control_exp1-1	0	1	1	0	535	9.10509
10110	Growth_control_exp1-1	0	1	1	0	536	9.10509
10110	Growth_control_exp1-1	0	1	1	0	537	9.10509
10110	Growth_control_exp1-1	0	1	1	0	538	9.10509
10110	Growth_control_exp1-1	0	1	1	0	539	9.10509
10110	Growth_control_exp1-1	0	1	1	0	540	9.10509
10110	Growth_control_exp1-1	0	1	1	0	541	9.10509
10110	Growth_control_exp1-1	0	1	1	0	542	9.10509
10110	Growth_control_exp1-1	0	1	1	0	543	9.10509
10110	Growth_control_exp1-1	0	1	1	0	544	9.10509
10110	Growth_control_exp1-1	0	1	1	0	545	9.10509
10110	Growth_control_exp1-1	0	1	1	0	546	9.10509
10110	Growth_control_exp1-1	0	1	1	0	547	9.10509
10110	Growth_control_exp1-1	0	1	1	0	548	9.10509
10110	Growth_control_exp1-1	0	1	1	0	549	9.10509
10110	Growth_control_exp1-1	0	1	1	0	550	9.10509
10110	Growth_control_exp1-1	0	1	1	0	551	9.10509
10110	Growth_control_exp1-1	0	1	1	0	552	9.10509
10110	Growth_control_exp1-1	0	1	1	0	553	9.10509
10110	Growth_control_exp1-1	0	1	1	0	554	9.10509
10110	Growth_control_exp1-1	0	1	1	0	555	9.10509
10110	Growth_control_exp1-1	0	1	1	0	556	9.10509
10110	Growth_control_exp1-1	0	1	1	0	557	9.10509
10110	Growth_control_exp1-1	0	1	1	0	558	9.10509
10110	Growth_control_exp1-1	0	1	1	0	559	9.10509
10110	Growth_control_exp1-1	0	1	1	0	560	9.10509
10110	Growth_control_exp1-1	0	1	1	0	561	9.10509
10110	Growth_control_exp1-1	0	1	1	0	562	9.10509
10110	Growth_control_exp1-1	0	1	1	0	563	9.10509
10110	Growth_control_exp1-1	0	1	1	0	564	9.10509
10110	Growth_control_exp1-1	0	1	1	0	565	9.10509
10110	Growth_control_exp1-1	0	1	1	0	566	9.10509
10110	Growth_control_exp1-1	0	1	1	0	567	9.10509
10110	Growth_control_exp1-1	0	1	1	0	568	9.10509
10110	Growth_control_exp1-1	0	1	1	0	569	9.10509
10110	Growth_control_exp1-1	0	1	1	0	570	9.10509
10110	Growth_control_exp1-1	0	1	1	0	571	9.10509
10110	Growth_control_exp1-1	0	1	1	0	572	9.10509
10110	Growth_control_exp1-1	0	1	1	0	573	9.10509
10110	Growth_control_exp1-1	0	1	1	0	574	9.10509
10110	Growth_control_exp1-1	0	1	1	0	575	9.10509
10110	Growth_control_exp1-1	0	1	1	0	576	9.10509
10110	Growth_control_exp1-1	0	1	1	0	577	9.10509
10110	Growth_control_exp1-1	0	1	1	0	578	9.10509
10110	Growth_control_exp1-1	0	1	1	0	579	9.10509
10110	Growth_control_exp1-1	0	1	1	0	580	9.10509
10110	Growth_control_exp1-1	0	1	1	0	581	9.10509
10110	Growth_control_exp1-1	0	1	1	0	582	9.10509
10110	Growth_control_exp1-1	0	1	1	0	583	9.10509
10110	Growth_control_exp1-1	0	1	1	0	584	9.10509
10110	Growth_control_exp1-1	0	1	1	0	585	9.10509
10110	Growth_control_exp1-1	0	1	1	0	586	9.10509
10110	Growth_control_exp1-1	0	1	1	0	587	9.10509
10110	Growth_control_exp1-1	0	1	1	0	588	9.10509
10110	Growth_control_exp1-1	0	1	1	0	589	9.10509
10110	Growth_control_exp1-1	0	1	1	0	590	9.10509
10110	Growth_control_exp1-1	0	1	1	0	591	9.10509
10110	Growth_control_exp1-1	0	1	1	0	592	9.10509
10110	Growth_control_exp1-1	0	1	1	0	593	9.10509
10110	Growth_control_exp1-1	0	1	1	0	594	9.10509
10110	Growth_control_exp1-1	0	1	1	0	595	9.10509
10110	Growth_control_exp1-1	0	1	1	0	596	9.10509
10110	Growth_control_exp1-1	0	1	1	0	597	9.10509
10110	Growth_control_exp1-1	0	1	1	0	598	9.10509
10110	Growth_control_exp1-1	0	1	1	0	599	9.10509
10110	Growth_control_exp1-1	0	1	1	0	600	9.10509
10110	Growth_control_exp1-1	0	1	1	0	601	9.10509
10110	Growth_control_exp1-1	0	1	1	0	602	9.10509
10110	Growth_control_exp1-1	0	1	1	0	603	9.10509
10110	Growth_control_exp1-1	0	1	1	0	604	9.10509
10110	Growth_control_exp1-1	0	1	1	0	605	9.10509
10110	Growth_control_exp1-1	0	1	1	0	606	9.10509
10110	Growth_control_exp1-1	0	1	1	0	607	9.10509
10110	Growth_control_exp1-1	0	1	1	0	608	9.10509
10110	Growth_control_exp1-1	0	1	1	0	609	9.10509
10110	Growth_control_exp1-1	0	1	1	0	610	9.10509
10110	Growth_control_exp1-1	0	1	1	0	611	9.10509
10110	Growth_control_exp1-1	0	1	1	0	612	9.10509
10110	Growth_control_exp1-1	0	1	1	0	613	9.10509
10110	Growth_control_exp1-1	0	1	1	0	614	9.10509
10110	Growth_control_exp1-1	0	1	1	0	615	9.10509
10110	Growth_control_exp1-1	0	1	1	0	616	9.10509
10110	Growth_control_exp1-1	0	1	1	0	617	9.10509
10110	Growth_control_exp1-1	0	1	1	0	618	9.10509
10110	Growth_control_exp1-1	0	1	1	0	619	9.10509
10110	Growth_control_exp1-1	0	1	1	0	620	9.10509
10110	Growth_control_exp1-1	0	1	1	0	621	9.10509
10110	Growth_control_exp1-1	0	1	1	0	622	9.10509
10110	Growth_control_exp1-1	0	1	1	0	623	9.10509
10110	Growth_control_exp1-1	0	1	1	0	624	9.10509
10110	Growth_control_exp1-1	0	1	1	0	625	9.10509
10110	Growth_control_exp1-1	0	1	1	0	626	9.10509
10110	Growth_control_exp1-1	0	1	1	0	627	9.10509
10110	Growth_control_exp1-1	0	1	1	0	628	9.10509
10110	Growth_control_exp1-1	0	1	1	0	629	9.10509
10110	Growth_control_exp1-1	0	1	1	0	630	9.10509
10110	Growth_control_exp1-1	0	1	1	0	631	9.10509
10110	Growth_control_exp1-1	0	1	1	0	632	9.10509
10110	Growth_control_exp1-1	0	1	1	0	633	9.10509
10110	Growth_control_exp1-1	0	1	1	0	634	9.10509
10110	Growth_control_exp1-1	0	1	1	0	635	9.10509
10110	Growth_control_exp1-1	0	1	1	0	636	9.10509
10110	Growth_control_exp1-1	0	1	1	0	637	9.10509
10110	Growth_control_exp1-1	0	1	1	0	638	9.10509
10110	Growth_control_exp1-1	0	1	1	0	639	9.10509
10110	Growth_control_exp1-1	0	1	1	0	640	9.10509
10110	Growth_control_exp1-1	0	1	1	0	641	9.10509
10110	Growth_control_exp1-1	0	1	1	0	642	9.10509
10110	Growth_control_exp1-1	0	1	1	0	643	9.10509
10110	Growth_control_exp1-1	0	1	1	0	644	9.10509
10110	Growth_control_exp1-1	0	1	1	0	645	9.10509
10110	Growth_control_exp1-1	0	1	1	0	646	9.10509
10110	Growth_control_exp1-1	0	1	1	0	647	9.10509
10110	Growth_control_exp1-1	0	1	1	0	648	9.10509
10110	Growth_control_exp1-1	0	1	1	0	649	9.10509
10110	Growth_control_exp1-1	0	1	1	0	650	9.10509
10110	Growth_control_exp1-1	0	1	1	0	651	9.10509
10110	Growth_control_exp1-1	0	1	1	0	652	9.10509
10110	Growth_control_exp1-1	0	1	1	0	653	9.10509
10110	Growth_control_exp1-1	0	1	1	0	654	9.10509
10110	Growth_control_exp1-1	0	1	1	0	655	9.10509
10110	Growth_control_exp1-1	0	1	1	0	656	9.10509
10110	Growth_control_exp1-1	0	1	1	0	657	9.10509
10110	Growth_control_exp1-1	0	1	1	0	658	9.10509
10110	Growth_control_exp1-1	0	1	1	0	659	9.10509
10110	Growth_control_exp1-1	0	1	1	0	660	9.10509
10110	Growth_control_exp1-1	0	1	1	0	661	9.10509
10110	Growth_control_exp1-1	0	1	1	0	662	9.10509
10110	Growth_control_exp1-1	0	1	1	0	663	9.10509
10110	Growth_control_exp1-1	0	1	1	0	664	9.10509
10110	Growth_control_exp1-1	0	1	1	0	665	9.10509
10110	Growth_control_exp1-1	0	1	1	0	666	9.10509
10110	Growth_control_exp1-1	0	1	1	0	667	9.10509
10110	Growth_control_exp1-1	0	1	1	0	668	9.10509
10110	Growth_control_exp1-1	0	1	1	0	669	9.10509
10110	Growth_control_exp1-1	0	1	1	0	670	9.10509
10110	Growth_control_exp1-1	0	1	1	0	671	9.10509
10110	Growth_control_exp1-1	0	1	1	0	672	9.10509
10110	Growth_control_exp1-1	0	1	1	0	673	9.10509
10110	Growth_control_exp1-1	0	1	1	0	674	9.10509
10110	Growth_control_exp1-1	0	1	1	0	675	9.10509
10110	Growth_control_exp1-1	0	1	1	0	676	9.10509
10110	Growth_control_exp1-1	0	1	1	0	677	9.10509
10110	Growth_control_exp1-1	0	1	1	0	678	9.10509
10110	Growth_control_exp1-1	0	1	1	0	679	9.10509
10110	Growth_control_exp1-1	0	1	1	0	680	9.10509
10110	Growth_control_exp1-1	0	1	1	0	681	9.10509
10110	Growth_control_exp1-1	0	1	1	0	682	9.10509
10110	Growth_control_exp1-1	0	1	1	0	683	9.10509
10110	Growth_control_exp1-1	0	1	1	0	684	9.10509
10110	Growth_control_exp1-1	0	1	1	0	685	9.10509
10110	Growth_control_exp1-1	0	1	1	0	686	9.10509
10110	Growth_control_exp1-1	0	1	1	0	687	9.10509
10110	Growth_control_exp1-1	0	1	1	0	688	9.10509
10110	Growth_control_exp1-1	0	1	1	0	689	9.10509
10110	Growth_control_exp1-1	0	1	1	0	690	9.10509
10110	Growth_control_exp1-1	0	1	1	0	691	9.10509
10110	Growth_control_exp1-1	0	1	1	0	692	9.10509
10110	Growth_control_exp1-1	0	1	1	0	693	9.10509
10110	Growth_control_exp1-1	0	1	1	0	694	9.10509
10110	Growth_control_exp1-1	0	1	1	0	695	9.10509
10110	Growth_control_exp1-1	0	1	1	0	696	9.10509
10110	Growth_control_exp1-1	0	1	1	0	697	9.10509
10110	Growth_control_exp1-1	0	1	1	0	698	9.10509
10110	Growth_control_exp1-1	0	1	1	0	699	9.10509
10110	Growth_control_exp1-1	0	1	1	0	700	9.10509
10110	Growth_control_exp1-1	0	1	1	0	701	9.10509
10110	Growth_control_exp1-1	0	1	1	0	702	9.10509
10110	Growth_control_exp1-1	0	1	1	0	703	9.10509
10110	Growth_control_exp1-1	0	1	1	0	704	9.10509
10110	Growth_control_exp1-1	0	1	1	0	705	9.10509
10110	Growth_control_exp1-1	0	1	1	0	706	9.10509
10110	Growth_control_exp1-1	0	1	1	0	707	9.10509
10110	Growth_control_exp1-1	0	1	1	0	708	9.10509
10110	Growth_control_exp1-1	0	1	1	0	709	9.10509
10110	Growth_control_exp1-1	0	1	1	0	710	9.10509
10110	Growth_control_exp1-1	0	1	1	0	711	9.1052
10110	Growth_control_exp1-1	0	1	1	0	712	9.10542
10110	Growth_control_exp1-1	0	1	1	0	713	9.10542
10110	Growth_control_exp1-1	0	1	1	0	714	9.10542
10110	Growth_control_exp1-1	0	1	1	0	715	9.10542
10110	Growth_control_exp1-1	0	1	1	0	716	9.10542
10110	Growth_control_exp1-1	0	1	1	0	717	9.10542
10110	Growth_control_exp1-1	0	1	1	0	718	9.10542
10110	Growth_control_exp1-1	0	1	1	0	719	9.10542
10110	Growth_control_exp1-1	0	1	1	0	720	9.10542
10110	Growth_control_exp1-1	0	1	1	0	721	9.10542
10110	Growth_control_exp1-1	0	1	1	0	722	9.10542
10110	Growth_control_exp1-1	0	1	1	0	723	9.10542
10110	Growth_control_exp1-1	0	1	1	0	724	9.10542
10110	Growth_control_exp1-1	0	1	1	0	725	9.10542
10110	Growth_control_exp1-1	0	1	1	0	726	9.10542
10110	Growth_control_exp1-1	0	1	1	0	727	9.10542
10110	Growth_control_exp1-1	0	1	1	0	728	9.10542
10110	Growth_control_exp1-1	0	1	1	0	729	9.10542
10110	Growth_control_exp1-1	0	1	1	0	730	9.10542
10110	Growth_control_exp1-1	0	1	1	0	731	9.10542
10110	Growth_control_exp1-1	0	1	1	0	732	9.10542
10110	Growth_control_exp1-1	0	1	1	0	733	9.10542
10110	Growth_control_exp1-1	0	1	1	0	734	9.10542
10110	Growth_control_exp1-1	0	1	1	0	735	9.10542
10110	Growth_control_exp1-1	0	1	1	0	736	9.10542
10110	Growth_control_exp1-1	0	1	1	0	737	9.10542
10110	Growth_control_exp1-1	0	1	1	0	738	9.10542
10110	Growth_control_exp1-1	0	1	1	0	739	9.10542
10110	Growth_control_exp1-1	0	1	1	0	740	9.10542
10110	Growth_control_exp1-1	0	1	1	0	741	9.10542
10110	Growth_control_exp1-1	0	1	1	0	742	9.10542
10110	Growth_control_exp1-1	0	1	1	0	743	9.10542
10110	Growth_control_exp1-1	0	1	1	0	744	9.10542
10110	Growth_control_exp1-1	0	1	1	0	745	9.10542
10110	Growth_control_exp1-1	0	1	1	0	746	9.10542
10110	Growth_control_exp1-1	0	1	1	0	747	9.10542
10110	Growth_control_exp1-1	0	1	1	0	748	9.10542
10110	Growth_control_exp1-1	0	1	1	0	749	9.10542
10110	Growth_control_exp1-1	0	1	1	0	750	9.10542
10110	Growth_control_exp1-1	0	1	1	0	751	9.10542
10110	Growth_control_exp1-1	0	1	1	0	752	9.10542
10110	Growth_control_exp1-1	0	1	1	0	753	9.10542
10110	Growth_control_exp1-1	0	1	1	0	754	9.10542
10110	Growth_control_exp1-1	0	1	1	0	755	9.10542
10110	Growth_control_exp1-1	0	1	1	0	756	9.10542
10210	Growth_control_exp1-1	0	2	1	0	0	0.693147
10210	Growth_control_exp1-1	0	2	1	0	1	1.38629
10210	Growth_control_exp1-1	0	2	1	0	2	1.94591
10210	Growth_control_exp1-1	0	2	1	0	3	2.07944
10210	Growth_control_exp1-1	0	2	1	0	4	2.30259
10210	Growth_control_exp1-1	0	2	1	0	5	2.3979
10210	Growth_control_exp1-1	0	2	1	0	6	2.77259
10210	Growth_control_exp1-1	0	2	1	0	7	3.04452
10210	Growth_control_exp1-1	0	2	1	0	8	3.29584
10210	Growth_control_exp1-1	0	2	1	0	9	3.49651
10210	Growth_control_exp1-1	0	2	1	0	10	3.66356
10210	Growth_control_exp1-1	0	2	1	0	11	3.82864
10210	Growth_control_exp1-1	0	2	1	0	12	3.97029
10210	Growth_control_exp1-1	0	2	1	0	13	4.09434
10210	Growth_control_exp1-1	0	2	1	0	14	4.21951
10210	Growth_control_exp1-1	0	2	1	0	15	4.33073
10210	Growth_control_exp1-1	0	2	1	0	16	4.43082
10210	Growth_control_exp1-1	0	2	1	0	17	4.5326
10210	Growth_control_exp1-1	0	2	1	0	18	4.62497
10210	Growth_control_exp1-1	0	2	1	0	19	4.7185
10210	Growth_control_exp1-1	0	2	1	0	20	4.80402
10210	Growth_control_exp1-1	0	2	1	0	21	4.89035
10210	Growth_control_exp1-1	0	2	1	0	22	4.96981
10210	Growth_control_exp1-1	0	2	1	0	23	5.04343
10210	Growth_control_exp1-1	0	2	1	0	24	5.11799
10210	Growth_control_exp1-1	0	2	1	0	25	5.19296
10210	Growth_control_exp1-1	0	2	1	0	26	5.273
10210	Growth_control_exp1-1	0	2	1	0	27	5.35659
10210	Growth_control_exp1-1	0	2	1	0	28	5.43808
10210	Growth_control_exp1-1	0	2	1	0	29	5.51343
10210	Growth_control_exp1-1	0	2	1	0	30	5.57973
10210	Growth_control_exp1-1	0	2	1	0	31	5.64191
10210	Growth_control_exp1-1	0	2	1	0	32	5.70044
10210	Growth_control_exp1-1	0	2	1	0	33	5.7589
10210	Growth_control_exp1-1	0	2	1	0	34	5.81413
10210	Growth_control_exp1-1	0	2	1	0	35	5.86647
10210	Growth_control_exp1-1	0	2	1	0	36	5.9162
10210	Growth_control_exp1-1	0	2	1	0	37	5.96615
10210	Growth_control_exp1-1	0	2	1	0	38	6.01616
10210	Growth_control_exp1-1	0	2	1	0	39	6.06379
10210	Growth_control_exp1-1	0	2	1	0	40	6.11147
10210	Growth_control_exp1-1	0	2	1	0	41	6.15698
10210	Growth_control_exp1-1	0	2	1	0	42	6.20051
10210	Growth_control_exp1-1	0	2	1	0	43	6.24222
10210	Growth_control_exp1-1	0	2	1	0	44	6.28413
10210	Growth_control_exp1-1	0	2	1	0	45	6.32436
10210	Growth_control_exp1-1	0	2	1	0	46	6.36303
10210	Growth_control_exp1-1	0	2	1	0	47	6.40192
10210	Growth_control_exp1-1	0	2	1	0	48	6.44095
10210	Growth_control_exp1-1	0	2	1	0	49	6.48464
10210	Growth_control_exp1-1	0	2	1	0	50	6.53379
10210	Growth_control_exp1-1	0	2	1	0	51	6.58755
10210	Growth_control_exp1-1	0	2	1	0	52	6.70073
10210	Growth_control_exp1-1	0	2	1	0	53	6.75577
10210	Growth_control_exp1-1	0	2	1	0	54	6.80461
10210	Growth_control_exp1-1	0	2	1	0	55	6.84588
10210	Growth_control_exp1-1	0	2	1	0	56	6.88244
10210	Growth_control_exp1-1	0	2	1	0	57	6.91572
10210	Growth_control_exp1-1	0	2	1	0	58	6.94601
10210	Growth_control_exp1-1	0	2	1	0	59	6.97541
10210	Growth_control_exp1-1	0	2	1	0	60	7.00307
10210	Growth_control_exp1-1	0	2	1	0	61	7.02997
10210	Growth_control_exp1-1	0	2	1	0	62	7.05531
10210	Growth_control_exp1-1	0	2	1	0	63	7.08003
10210	Growth_control_exp1-1	0	2	1	0	64	7.10332
10210	Growth_control_exp1-1	0	2	1	0	65	7.12609
10210	Growth_control_exp1-1	0	2	1	0	66	7.14835
10210	Growth_control_exp1-1	0	2	1	0	67	7.17089
10210	Growth_control_exp1-1	0	2	1	0	68	7.19218
10210	Growth_control_exp1-1	0	2	1	0	69	7.2145
10210	Growth_control_exp1-1	0	2	1	0	70	7.23562
10210	Growth_control_exp1-1	0	2	1	0	71	7.2563
10210	Growth_control_exp1-1	0	2	1	0	72	7.27656
10210	Growth_control_exp1-1	0	2	1	0	73	7.29709
10210	Growth_control_exp1-1	0	2	1	0	74	7.31655
10210	Growth_control_exp1-1	0	2	1	0	75	7.33563
10210	Growth_control_exp1-1	0	2	1	0	76	7.355
10210	Growth_control_exp1-1	0	2	1	0	77	7.37337
10210	Growth_control_exp1-1	0	2	1	0	78	7.39142
10210	Growth_control_exp1-1	0	2	1	0	79	7.40914
10210	Growth_control_exp1-1	0	2	1	0	80	7.42655
10210	Growth_control_exp1-1	0	2	1	0	81	7.44308
10210	Growth_control_exp1-1	0	2	1	0	82	7.45991
10210	Growth_control_exp1-1	0	2	1	0	83	7.47591
10210	Growth_control_exp1-1	0	2	1	0	84	7.49332
10210	Growth_control_exp1-1	0	2	1	0	85	7.50988
10210	Growth_control_exp1-1	0	2	1	0	86	7.52564
10210	Growth_control_exp1-1	0	2	1	0	87	7.54115
10210	Growth_control_exp1-1	0	2	1	0	88	7.55486
10210	Growth_control_exp1-1	0	2	1	0	89	7.56941
10210	Growth_control_exp1-1	0	2	1	0	90	7.58325
10210	Growth_control_exp1-1	0	2	1	0	91	7.5974
10210	Growth_control_exp1-1	0	2	1	0	92	7.61184
10210	Growth_control_exp1-1	0	2	1	0	93	7.62608
10210	Growth_control_exp1-1	0	2	1	0	94	7.63916
10210	Growth_control_exp1-1	0	2	1	0	95	7.65207
10210	Growth_control_exp1-1	0	2	1	0	96	7.66435
10210	Growth_control_exp1-1	0	2	1	0	97	7.67647
10210	Growth_control_exp1-1	0	2	1	0	98	7.68846
10210	Growth_control_exp1-1	0	2	1	0	99	7.69984
10210	Growth_control_exp1-1	0	2	1	0	100	7.71155
10210	Growth_control_exp1-1	0	2	1	0	101	7.72312
10210	Growth_control_exp1-1	0	2	1	0	102	7.73456
10210	Growth_control_exp1-1	0	2	1	0	103	7.74544
10210	Growth_control_exp1-1	0	2	1	0	104	7.7562
10210	Growth_control_exp1-1	0	2	1	0	105	7.76642
10210	Growth_control_exp1-1	0	2	1	0	106	7.77654
10210	Growth_control_exp1-1	0	2	1	0	107	7.78738
10210	Growth_control_exp1-1	0	2	1	0	108	7.7977
10210	Growth_control_exp1-1	0	2	1	0	109	7.80832
10210	Growth_control_exp1-1	0	2	1	0	110	7.81843
10210	Growth_control_exp1-1	0	2	1	0	111	7.82764
10210	Growth_control_exp1-1	0	2	1	0	112	7.83676
10210	Growth_control_exp1-1	0	2	1	0	113	7.84542
10210	Growth_control_exp1-1	0	2	1	0	114	7.85477
10210	Growth_control_exp1-1	0	2	1	0	115	7.86327
10210	Growth_control_exp1-1	0	2	1	0	116	7.87169
10210	Growth_control_exp1-1	0	2	1	0	117	7.88005
10210	Growth_control_exp1-1	0	2	1	0	118	7.88758
10210	Growth_control_exp1-1	0	2	1	0	119	7.89544
10210	Growth_control_exp1-1	0	2	1	0	120	7.90323
10210	Growth_control_exp1-1	0	2	1	0	121	7.91132
10210	Growth_control_exp1-1	0	2	1	0	122	7.91936
10210	Growth_control_exp1-1	0	2	1	0	123	7.92696
10210	Growth_control_exp1-1	0	2	1	0	124	7.93451
10210	Growth_control_exp1-1	0	2	1	0	125	7.94201
10210	Growth_control_exp1-1	0	2	1	0	126	7.94874
10210	Growth_control_exp1-1	0	2	1	0	127	7.95507
10210	Growth_control_exp1-1	0	2	1	0	128	7.96137
10210	Growth_control_exp1-1	0	2	1	0	129	7.96832
10210	Growth_control_exp1-1	0	2	1	0	130	7.97522
10210	Growth_control_exp1-1	0	2	1	0	131	7.98139
10210	Growth_control_exp1-1	0	2	1	0	132	7.98718
10210	Growth_control_exp1-1	0	2	1	0	133	7.99294
10210	Growth_control_exp1-1	0	2	1	0	134	7.99867
10210	Growth_control_exp1-1	0	2	1	0	135	8.00403
10210	Growth_control_exp1-1	0	2	1	0	136	8.0097
10210	Growth_control_exp1-1	0	2	1	0	137	8.01632
10210	Growth_control_exp1-1	0	2	1	0	138	8.0229
10210	Growth_control_exp1-1	0	2	1	0	139	8.02878
10210	Growth_control_exp1-1	0	2	1	0	140	8.03496
10210	Growth_control_exp1-1	0	2	1	0	141	8.03948
10210	Growth_control_exp1-1	0	2	1	0	142	8.04366
10210	Growth_control_exp1-1	0	2	1	0	143	8.04847
10210	Growth_control_exp1-1	0	2	1	0	144	8.05293
10210	Growth_control_exp1-1	0	2	1	0	145	8.05706
10210	Growth_control_exp1-1	0	2	1	0	146	8.06117
10210	Growth_control_exp1-1	0	2	1	0	147	8.06527
10210	Growth_control_exp1-1	0	2	1	0	148	8.06903
10210	Growth_control_exp1-1	0	2	1	0	149	8.07247
10210	Growth_control_exp1-1	0	2	1	0	150	8.07589
10210	Growth_control_exp1-1	0	2	1	0	151	8.07931
10210	Growth_control_exp1-1	0	2	1	0	152	8.08302
10210	Growth_control_exp1-1	0	2	1	0	153	8.08641
10210	Growth_control_exp1-1	0	2	1	0	154	8.08979
10210	Growth_control_exp1-1	0	2	1	0	155	8.09377
10210	Growth_control_exp1-1	0	2	1	0	156	8.09743
10210	Growth_control_exp1-1	0	2	1	0	157	8.10077
10210	Growth_control_exp1-1	0	2	1	0	158	8.1044
10210	Growth_control_exp1-1	0	2	1	0	159	8.10772
10210	Growth_control_exp1-1	0	2	1	0	160	8.11043
10210	Growth_control_exp1-1	0	2	1	0	161	8.11343
10210	Growth_control_exp1-1	0	2	1	0	162	8.11642
10210	Growth_control_exp1-1	0	2	1	0	163	8.1194
10210	Growth_control_exp1-1	0	2	1	0	164	8.12267
10210	Growth_control_exp1-1	0	2	1	0	165	8.12593
10210	Growth_control_exp1-1	0	2	1	0	166	8.12947
10210	Growth_control_exp1-1	0	2	1	0	167	8.13241
10210	Growth_control_exp1-1	0	2	1	0	168	8.13564
10210	Growth_control_exp1-1	0	2	1	0	169	8.13915
10210	Growth_control_exp1-1	0	2	1	0	170	8.14177
10210	Growth_control_exp1-1	0	2	1	0	171	8.14497
10210	Growth_control_exp1-1	0	2	1	0	172	8.14816
10210	Growth_control_exp1-1	0	2	1	0	173	8.15133
10210	Growth_control_exp1-1	0	2	1	0	174	8.1545
10210	Growth_control_exp1-1	0	2	1	0	175	8.15737
10210	Growth_control_exp1-1	0	2	1	0	176	8.15995
10210	Growth_control_exp1-1	0	2	1	0	177	8.16252
10210	Growth_control_exp1-1	0	2	1	0	178	8.16508
10210	Growth_control_exp1-1	0	2	1	0	179	8.16735
10210	Growth_control_exp1-1	0	2	1	0	180	8.1699
10210	Growth_control_exp1-1	0	2	1	0	181	8.17273
10210	Growth_control_exp1-1	0	2	1	0	182	8.17583
10210	Growth_control_exp1-1	0	2	1	0	183	8.1792
10210	Growth_control_exp1-1	0	2	1	0	184	8.18228
10210	Growth_control_exp1-1	0	2	1	0	185	8.18535
10210	Growth_control_exp1-1	0	2	1	0	186	8.18813
10210	Growth_control_exp1-1	0	2	1	0	187	8.19091
10210	Growth_control_exp1-1	0	2	1	0	188	8.19368
10210	Growth_control_exp1-1	0	2	1	0	189	8.19616
10210	Growth_control_exp1-1	0	2	1	0	190	8.19919
10210	Growth_control_exp1-1	0	2	1	0	191	8.20221
10210	Growth_control_exp1-1	0	2	1	0	192	8.20495
10210	Growth_control_exp1-1	0	2	1	0	193	8.20767
10210	Growth_control_exp1-1	0	2	1	0	194	8.21148
10210	Growth_control_exp1-1	0	2	1	0	195	8.21582
10210	Growth_control_exp1-1	0	2	1	0	196	8.21986
10210	Growth_control_exp1-1	0	2	1	0	197	8.22336
10210	Growth_control_exp1-1	0	2	1	0	198	8.22604
10210	Growth_control_exp1-1	0	2	1	0	199	8.22898
10210	Growth_control_exp1-1	0	2	1	0	200	8.23191
10210	Growth_control_exp1-1	0	2	1	0	201	8.23456
10210	Growth_control_exp1-1	0	2	1	0	202	8.23721
10210	Growth_control_exp1-1	0	2	1	0	203	8.24012
10210	Growth_control_exp1-1	0	2	1	0	204	8.24276
10210	Growth_control_exp1-1	0	2	1	0	205	8.24512
10210	Growth_control_exp1-1	0	2	1	0	206	8.24748
10210	Growth_control_exp1-1	0	2	1	0	207	8.24958
10210	Growth_control_exp1-1	0	2	1	0	208	8.25192
10210	Growth_control_exp1-1	0	2	1	0	209	8.25401
10210	Growth_control_exp1-1	0	2	1	0	210	8.25635
10210	Growth_control_exp1-1	0	2	1	0	211	8.25842
10210	Growth_control_exp1-1	0	2	1	0	212	8.26075
10210	Growth_control_exp1-1	0	2	1	0	213	8.26333
10210	Growth_control_exp1-1	0	2	1	0	214	8.26565
10210	Growth_control_exp1-1	0	2	1	0	215	8.26796
10210	Growth_control_exp1-1	0	2	1	0	216	8.27001
10210	Growth_control_exp1-1	0	2	1	0	217	8.27206
10210	Growth_control_exp1-1	0	2	1	0	218	8.27639
10210	Growth_control_exp1-1	0	2	1	0	219	8.28223
10210	Growth_control_exp1-1	0	2	1	0	220	8.28904
10210	Growth_control_exp1-1	0	2	1	0	221	8.2958
10210	Growth_control_exp1-1	0	2	1	0	222	8.30103
10210	Growth_control_exp1-1	0	2	1	0	223	8.30474
10210	Growth_control_exp1-1	0	2	1	0	224	8.30795
10210	Growth_control_exp1-1	0	2	1	0	225	8.31066
10210	Growth_control_exp1-1	0	2	1	0	226	8.31312
10210	Growth_control_exp1-1	0	2	1	0	227	8.31557
10210	Growth_control_exp1-1	0	2	1	0	228	8.31752
10210	Growth_control_exp1-1	0	2	1	0	229	8.31923
10210	Growth_control_exp1-1	0	2	1	0	230	8.32118
10210	Growth_control_exp1-1	0	2	1	0	231	8.32288
10210	Growth_control_exp1-1	0	2	1	0	232	8.32458
10210	Growth_control_exp1-1	0	2	1	0	233	8.32627
10210	Growth_control_exp1-1	0	2	1	0	234	8.32797
10210	Growth_control_exp1-1	0	2	1	0	235	8.32966
10210	Growth_control_exp1-1	0	2	1	0	236	8.33207
10210	Growth_control_exp1-1	0	2	1	0	237	8.33471
10210	Growth_control_exp1-1	0	2	1	0	238	8.33759
10210	Growth_control_exp1-1	0	2	1	0	239	8.33974
10210	Growth_control_exp1-1	0	2	1	0	240	8.34165
10210	Growth_control_exp1-1	0	2	1	0	241	8.34355
10210	Growth_control_exp1-1	0	2	1	0	242	8.34522
10210	Growth_control_exp1-1	0	2	1	0	243	8.34664
10210	Growth_control_exp1-1	0	2	1	0	244	8.3483
10210	Growth_control_exp1-1	0	2	1	0	245	8.34996
10210	Growth_control_exp1-1	0	2	1	0	246	8.35137
10210	Growth_control_exp1-1	0	2	1	0	247	8.35255
10210	Growth_control_exp1-1	0	2	1	0	248	8.35373
10210	Growth_control_exp1-1	0	2	1	0	249	8.35514
10210	Growth_control_exp1-1	0	2	1	0	250	8.35609
10210	Growth_control_exp1-1	0	2	1	0	251	8.35749
10210	Growth_control_exp1-1	0	2	1	0	252	8.3589
10210	Growth_control_exp1-1	0	2	1	0	253	8.36054
10210	Growth_control_exp1-1	0	2	1	0	254	8.36194
10210	Growth_control_exp1-1	0	2	1	0	255	8.36358
10210	Growth_control_exp1-1	0	2	1	0	256	8.36521
10210	Growth_control_exp1-1	0	2	1	0	257	8.36684
10210	Growth_control_exp1-1	0	2	1	0	258	8.36869
10210	Growth_control_exp1-1	0	2	1	0	259	8.37032
10210	Growth_control_exp1-1	0	2	1	0	260	8.37194
10210	Growth_control_exp1-1	0	2	1	0	261	8.37332
10210	Growth_control_exp1-1	0	2	1	0	262	8.37448
10210	Growth_control_exp1-1	0	2	1	0	263	8.37586
10210	Growth_control_exp1-1	0	2	1	0	264	8.37724
10210	Growth_control_exp1-1	0	2	1	0	265	8.37839
10210	Growth_control_exp1-1	0	2	1	0	266	8.37977
10210	Growth_control_exp1-1	0	2	1	0	267	8.3816
10210	Growth_control_exp1-1	0	2	1	0	268	8.38366
10210	Growth_control_exp1-1	0	2	1	0	269	8.38549
10210	Growth_control_exp1-1	0	2	1	0	270	8.38731
10210	Growth_control_exp1-1	0	2	1	0	271	8.38868
10210	Growth_control_exp1-1	0	2	1	0	272	8.39027
10210	Growth_control_exp1-1	0	2	1	0	273	8.3914
10210	Growth_control_exp1-1	0	2	1	0	274	8.39276
10210	Growth_control_exp1-1	0	2	1	0	275	8.39389
10210	Growth_control_exp1-1	0	2	1	0	276	8.39503
10210	Growth_control_exp1-1	0	2	1	0	277	8.39593
10210	Growth_control_exp1-1	0	2	1	0	278	8.39706
10210	Growth_control_exp1-1	0	2	1	0	279	8.39773
10210	Growth_control_exp1-1	0	2	1	0	280	8.39841
10210	Growth_control_exp1-1	0	2	1	0	281	8.39909
10210	Growth_control_exp1-1	0	2	1	0	282	8.39998
10210	Growth_control_exp1-1	0	2	1	0	283	8.40066
10210	Growth_control_exp1-1	0	2	1	0	284	8.40133
10210	Growth_control_exp1-1	0	2	1	0	285	8.40223
10210	Growth_control_exp1-1	0	2	1	0	286	8.4038
10210	Growth_control_exp1-1	0	2	1	0	287	8.40581
10210	Growth_control_exp1-1	0	2	1	0	288	8.40805
10210	Growth_control_exp1-1	0	2	1	0	289	8.40961
10210	Growth_control_exp1-1	0	2	1	0	290	8.41094
10210	Growth_control_exp1-1	0	2	1	0	291	8.41183
10210	Growth_control_exp1-1	0	2	1	0	292	8.41294
10210	Growth_control_exp1-1	0	2	1	0	293	8.41383
10210	Growth_control_exp1-1	0	2	1	0	294	8.4145
10210	Growth_control_exp1-1	0	2	1	0	295	8.41538
10210	Growth_control_exp1-1	0	2	1	0	296	8.41582
10210	Growth_control_exp1-1	0	2	1	0	297	8.41649
10210	Growth_control_exp1-1	0	2	1	0	298	8.41737
10210	Growth_control_exp1-1	0	2	1	0	299	8.41826
10210	Growth_control_exp1-1	0	2	1	0	300	8.41914
10210	Growth_control_exp1-1	0	2	1	0	301	8.4198
10210	Growth_control_exp1-1	0	2	1	0	302	8.42068
10210	Growth_control_exp1-1	0	2	1	0	303	8.42112
10210	Growth_control_exp1-1	0	2	1	0	304	8.42178
10210	Growth_control_exp1-1	0	2	1	0	305	8.42222
10210	Growth_control_exp1-1	0	2	1	0	306	8.42266
10210	Growth_control_exp1-1	0	2	1	0	307	8.4231
10210	Growth_control_exp1-1	0	2	1	0	308	8.42354
10210	Growth_control_exp1-1	0	2	1	0	309	8.42464
10210	Growth_control_exp1-1	0	2	1	0	310	8.42595
10210	Growth_control_exp1-1	0	2	1	0	311	8.42858
10210	Growth_control_exp1-1	0	2	1	0	312	8.43251
10210	Growth_control_exp1-1	0	2	1	0	313	8.4362
10210	Growth_control_exp1-1	0	2	1	0	314	8.44031
10210	Growth_control_exp1-1	0	2	1	0	315	8.4429
10210	Growth_control_exp1-1	0	2	1	0	316	8.44419
10210	Growth_control_exp1-1	0	2	1	0	317	8.44527
10210	Growth_control_exp1-1	0	2	1	0	318	8.44613
10210	Growth_control_exp1-1	0	2	1	0	319	8.44699
10210	Growth_control_exp1-1	0	2	1	0	320	8.44784
10210	Growth_control_exp1-1	0	2	1	0	321	8.4487
10210	Growth_control_exp1-1	0	2	1	0	322	8.44956
10210	Growth_control_exp1-1	0	2	1	0	323	8.4502
10210	Growth_control_exp1-1	0	2	1	0	324	8.45084
10210	Growth_control_exp1-1	0	2	1	0	325	8.45127
10210	Growth_control_exp1-1	0	2	1	0	326	8.45169
10210	Growth_control_exp1-1	0	2	1	0	327	8.45233
10210	Growth_control_exp1-1	0	2	1	0	328	8.45276
10210	Growth_control_exp1-1	0	2	1	0	329	8.45361
10210	Growth_control_exp1-1	0	2	1	0	330	8.45468
10210	Growth_control_exp1-1	0	2	1	0	331	8.45574
10210	Growth_control_exp1-1	0	2	1	0	332	8.45681
10210	Growth_control_exp1-1	0	2	1	0	333	8.45766
10210	Growth_control_exp1-1	0	2	1	0	334	8.45829
10210	Growth_control_exp1-1	0	2	1	0	335	8.45872
10210	Growth_control_exp1-1	0	2	1	0	336	8.45914
10210	Growth_control_exp1-1	0	2	1	0	337	8.45978
10210	Growth_control_exp1-1	0	2	1	0	338	8.45999
10210	Growth_control_exp1-1	0	2	1	0	339	8.46041
10210	Growth_control_exp1-1	0	2	1	0	340	8.46083
10210	Growth_control_exp1-1	0	2	1	0	341	8.46126
10210	Growth_control_exp1-1	0	2	1	0	342	8.4621
10210	Growth_control_exp1-1	0	2	1	0	343	8.46295
10210	Growth_control_exp1-1	0	2	1	0	344	8.46337
10210	Growth_control_exp1-1	0	2	1	0	345	8.46358
10210	Growth_control_exp1-1	0	2	1	0	346	8.464
10210	Growth_control_exp1-1	0	2	1	0	347	8.46421
10210	Growth_control_exp1-1	0	2	1	0	348	8.46464
10210	Growth_control_exp1-1	0	2	1	0	349	8.46506
10210	Growth_control_exp1-1	0	2	1	0	350	8.46569
10210	Growth_control_exp1-1	0	2	1	0	351	8.46632
10210	Growth_control_exp1-1	0	2	1	0	352	8.46695
10210	Growth_control_exp1-1	0	2	1	0	353	8.46737
10210	Growth_control_exp1-1	0	2	1	0	354	8.46863
10210	Growth_control_exp1-1	0	2	1	0	355	8.46947
10210	Growth_control_exp1-1	0	2	1	0	356	8.47052
10210	Growth_control_exp1-1	0	2	1	0	357	8.47115
10210	Growth_control_exp1-1	0	2	1	0	358	8.47199
10210	Growth_control_exp1-1	0	2	1	0	359	8.47261
10210	Growth_control_exp1-1	0	2	1	0	360	8.47345
10210	Growth_control_exp1-1	0	2	1	0	361	8.47408
10210	Growth_control_exp1-1	0	2	1	0	362	8.47491
10210	Growth_control_exp1-1	0	2	1	0	363	8.47554
10210	Growth_control_exp1-1	0	2	1	0	364	8.47595
10210	Growth_control_exp1-1	0	2	1	0	365	8.47616
10210	Growth_control_exp1-1	0	2	1	0	366	8.47637
10210	Growth_control_exp1-1	0	2	1	0	367	8.47658
10210	Growth_control_exp1-1	0	2	1	0	368	8.47741
10210	Growth_control_exp1-1	0	2	1	0	369	8.47804
10210	Growth_control_exp1-1	0	2	1	0	370	8.47908
10210	Growth_control_exp1-1	0	2	1	0	371	8.48032
10210	Growth_control_exp1-1	0	2	1	0	372	8.48136
10210	Growth_control_exp1-1	0	2	1	0	373	8.48239
10210	Growth_control_exp1-1	0	2	1	0	374	8.48343
10210	Growth_control_exp1-1	0	2	1	0	375	8.48405
10210	Growth_control_exp1-1	0	2	1	0	376	8.48446
10210	Growth_control_exp1-1	0	2	1	0	377	8.48508
10210	Growth_control_exp1-1	0	2	1	0	378	8.4855
10210	Growth_control_exp1-1	0	2	1	0	379	8.48591
10210	Growth_control_exp1-1	0	2	1	0	380	8.48653
10210	Growth_control_exp1-1	0	2	1	0	381	8.48797
10210	Growth_control_exp1-1	0	2	1	0	382	8.49085
10210	Growth_control_exp1-1	0	2	1	0	383	8.49413
10210	Growth_control_exp1-1	0	2	1	0	384	8.49679
10210	Growth_control_exp1-1	0	2	1	0	385	8.49923
10210	Growth_control_exp1-1	0	2	1	0	386	8.50147
10210	Growth_control_exp1-1	0	2	1	0	387	8.50269
10210	Growth_control_exp1-1	0	2	1	0	388	8.5035
10210	Growth_control_exp1-1	0	2	1	0	389	8.50431
10210	Growth_control_exp1-1	0	2	1	0	390	8.50512
10210	Growth_control_exp1-1	0	2	1	0	391	8.50654
10210	Growth_control_exp1-1	0	2	1	0	392	8.50795
10210	Growth_control_exp1-1	0	2	1	0	393	8.50896
10210	Growth_control_exp1-1	0	2	1	0	394	8.50977
10210	Growth_control_exp1-1	0	2	1	0	395	8.51017
10210	Growth_control_exp1-1	0	2	1	0	396	8.51057
10210	Growth_control_exp1-1	0	2	1	0	397	8.51118
10210	Growth_control_exp1-1	0	2	1	0	398	8.51178
10210	Growth_control_exp1-1	0	2	1	0	399	8.51198
10210	Growth_control_exp1-1	0	2	1	0	400	8.51238
10210	Growth_control_exp1-1	0	2	1	0	401	8.51298
10210	Growth_control_exp1-1	0	2	1	0	402	8.51359
10210	Growth_control_exp1-1	0	2	1	0	403	8.51399
10210	Growth_control_exp1-1	0	2	1	0	404	8.51459
10210	Growth_control_exp1-1	0	2	1	0	405	8.51499
10210	Growth_control_exp1-1	0	2	1	0	406	8.51559
10210	Growth_control_exp1-1	0	2	1	0	407	8.51599
10210	Growth_control_exp1-1	0	2	1	0	408	8.51619
10210	Growth_control_exp1-1	0	2	1	0	409	8.51639
10210	Growth_control_exp1-1	0	2	1	0	410	8.51659
10210	Growth_control_exp1-1	0	2	1	0	411	8.51699
10210	Growth_control_exp1-1	0	2	1	0	412	8.51719
10210	Growth_control_exp1-1	0	2	1	0	413	8.51759
10210	Growth_control_exp1-1	0	2	1	0	414	8.51839
10210	Growth_control_exp1-1	0	2	1	0	415	8.51899
10210	Growth_control_exp1-1	0	2	1	0	416	8.51939
10210	Growth_control_exp1-1	0	2	1	0	417	8.52019
10210	Growth_control_exp1-1	0	2	1	0	418	8.52079
10210	Growth_control_exp1-1	0	2	1	0	419	8.52099
10210	Growth_control_exp1-1	0	2	1	0	420	8.52138
10210	Growth_control_exp1-1	0	2	1	0	421	8.52198
10210	Growth_control_exp1-1	0	2	1	0	422	8.52238
10210	Growth_control_exp1-1	0	2	1	0	423	8.52278
10210	Growth_control_exp1-1	0	2	1	0	424	8.52318
10210	Growth_control_exp1-1	0	2	1	0	425	8.52357
10210	Growth_control_exp1-1	0	2	1	0	426	8.52417
10210	Growth_control_exp1-1	0	2	1	0	427	8.52476
10210	Growth_control_exp1-1	0	2	1	0	428	8.52536
10210	Growth_control_exp1-1	0	2	1	0	429	8.52576
10210	Growth_control_exp1-1	0	2	1	0	430	8.52615
10210	Growth_control_exp1-1	0	2	1	0	431	8.52675
10210	Growth_control_exp1-1	0	2	1	0	432	8.52695
10210	Growth_control_exp1-1	0	2	1	0	433	8.52734
10210	Growth_control_exp1-1	0	2	1	0	434	8.52754
10210	Growth_control_exp1-1	0	2	1	0	435	8.52813
10210	Growth_control_exp1-1	0	2	1	0	436	8.52853
10210	Growth_control_exp1-1	0	2	1	0	437	8.52892
10210	Growth_control_exp1-1	0	2	1	0	438	8.52912
10210	Growth_control_exp1-1	0	2	1	0	439	8.52952
10210	Growth_control_exp1-1	0	2	1	0	440	8.52971
10210	Growth_control_exp1-1	0	2	1	0	441	8.52991
10210	Growth_control_exp1-1	0	2	1	0	442	8.53011
10210	Growth_control_exp1-1	0	2	1	0	443	8.53031
10210	Growth_control_exp1-1	0	2	1	0	444	8.5305
10210	Growth_control_exp1-1	0	2	1	0	445	8.5309
10210	Growth_control_exp1-1	0	2	1	0	446	8.53129
10210	Growth_control_exp1-1	0	2	1	0	447	8.53149
10210	Growth_control_exp1-1	0	2	1	0	448	8.53188
10210	Growth_control_exp1-1	0	2	1	0	449	8.53188
10210	Growth_control_exp1-1	0	2	1	0	450	8.53228
10210	Growth_control_exp1-1	0	2	1	0	451	8.53267
10210	Growth_control_exp1-1	0	2	1	0	452	8.53326
10210	Growth_control_exp1-1	0	2	1	0	453	8.53405
10210	Growth_control_exp1-1	0	2	1	0	454	8.53503
10210	Growth_control_exp1-1	0	2	1	0	455	8.53582
10210	Growth_control_exp1-1	0	2	1	0	456	8.53641
10210	Growth_control_exp1-1	0	2	1	0	457	8.537
10210	Growth_control_exp1-1	0	2	1	0	458	8.53739
10210	Growth_control_exp1-1	0	2	1	0	459	8.53778
10210	Growth_control_exp1-1	0	2	1	0	460	8.53798
10210	Growth_control_exp1-1	0	2	1	0	461	8.53837
10210	Growth_control_exp1-1	0	2	1	0	462	8.53837
10210	Growth_control_exp1-1	0	2	1	0	463	8.53856
10210	Growth_control_exp1-1	0	2	1	0	464	8.53876
10210	Growth_control_exp1-1	0	2	1	0	465	8.53915
10210	Growth_control_exp1-1	0	2	1	0	466	8.53935
10210	Growth_control_exp1-1	0	2	1	0	467	8.53974
10210	Growth_control_exp1-1	0	2	1	0	468	8.53993
10210	Growth_control_exp1-1	0	2	1	0	469	8.53993
10210	Growth_control_exp1-1	0	2	1	0	470	8.54013
10210	Growth_control_exp1-1	0	2	1	0	471	8.54013
10210	Growth_control_exp1-1	0	2	1	0	472	8.54032
10210	Growth_control_exp1-1	0	2	1	0	473	8.54052
10210	Growth_control_exp1-1	0	2	1	0	474	8.54052
10210	Growth_control_exp1-1	0	2	1	0	475	8.54071
10210	Growth_control_exp1-1	0	2	1	0	476	8.54071
10210	Growth_control_exp1-1	0	2	1	0	477	8.54071
10210	Growth_control_exp1-1	0	2	1	0	478	8.54071
10210	Growth_control_exp1-1	0	2	1	0	479	8.54169
10210	Growth_control_exp1-1	0	2	1	0	480	8.54228
10210	Growth_control_exp1-1	0	2	1	0	481	8.54267
10210	Growth_control_exp1-1	0	2	1	0	482	8.54267
10210	Growth_control_exp1-1	0	2	1	0	483	8.54267
10210	Growth_control_exp1-1	0	2	1	0	484	8.54267
10210	Growth_control_exp1-1	0	2	1	0	485	8.54267
10210	Growth_control_exp1-1	0	2	1	0	486	8.54267
10210	Growth_control_exp1-1	0	2	1	0	487	8.54267
10210	Growth_control_exp1-1	0	2	1	0	488	8.54267
10210	Growth_control_exp1-1	0	2	1	0	489	8.54267
10210	Growth_control_exp1-1	0	2	1	0	490	8.54286
10210	Growth_control_exp1-1	0	2	1	0	491	8.54286
10210	Growth_control_exp1-1	0	2	1	0	492	8.54306
10210	Growth_control_exp1-1	0	2	1	0	493	8.54325
10210	Growth_control_exp1-1	0	2	1	0	494	8.54345
10210	Growth_control_exp1-1	0	2	1	0	495	8.54364
10210	Growth_control_exp1-1	0	2	1	0	496	8.54364
10210	Growth_control_exp1-1	0	2	1	0	497	8.54364
10210	Growth_control_exp1-1	0	2	1	0	498	8.54364
10210	Growth_control_exp1-1	0	2	1	0	499	8.54364
10210	Growth_control_exp1-1	0	2	1	0	500	8.54384
10210	Growth_control_exp1-1	0	2	1	0	501	8.54384
10210	Growth_control_exp1-1	0	2	1	0	502	8.54384
10210	Growth_control_exp1-1	0	2	1	0	503	8.54384
10210	Growth_control_exp1-1	0	2	1	0	504	8.54384
10210	Growth_control_exp1-1	0	2	1	0	505	8.54384
10210	Growth_control_exp1-1	0	2	1	0	506	8.54384
10210	Growth_control_exp1-1	0	2	1	0	507	8.54384
10210	Growth_control_exp1-1	0	2	1	0	508	8.54384
10210	Growth_control_exp1-1	0	2	1	0	509	8.54384
10210	Growth_control_exp1-1	0	2	1	0	510	8.54384
10210	Growth_control_exp1-1	0	2	1	0	511	8.54384
10210	Growth_control_exp1-1	0	2	1	0	512	8.54384
10210	Growth_control_exp1-1	0	2	1	0	513	8.54384
10210	Growth_control_exp1-1	0	2	1	0	514	8.54384
10210	Growth_control_exp1-1	0	2	1	0	515	8.54384
10210	Growth_control_exp1-1	0	2	1	0	516	8.54384
10210	Growth_control_exp1-1	0	2	1	0	517	8.54403
10210	Growth_control_exp1-1	0	2	1	0	518	8.5452
10210	Growth_control_exp1-1	0	2	1	0	519	8.54656
10210	Growth_control_exp1-1	0	2	1	0	520	8.54733
10210	Growth_control_exp1-1	0	2	1	0	521	8.54753
10210	Growth_control_exp1-1	0	2	1	0	522	8.54753
10210	Growth_control_exp1-1	0	2	1	0	523	8.54753
10210	Growth_control_exp1-1	0	2	1	0	524	8.54753
10210	Growth_control_exp1-1	0	2	1	0	525	8.54753
10210	Growth_control_exp1-1	0	2	1	0	526	8.54753
10210	Growth_control_exp1-1	0	2	1	0	527	8.54753
10210	Growth_control_exp1-1	0	2	1	0	528	8.54753
10210	Growth_control_exp1-1	0	2	1	0	529	8.54753
10210	Growth_control_exp1-1	0	2	1	0	530	8.54753
10210	Growth_control_exp1-1	0	2	1	0	531	8.54753
10210	Growth_control_exp1-1	0	2	1	0	532	8.54753
10210	Growth_control_exp1-1	0	2	1	0	533	8.54753
10210	Growth_control_exp1-1	0	2	1	0	534	8.54772
10210	Growth_control_exp1-1	0	2	1	0	535	8.54772
10210	Growth_control_exp1-1	0	2	1	0	536	8.54811
10210	Growth_control_exp1-1	0	2	1	0	537	8.54811
10210	Growth_control_exp1-1	0	2	1	0	538	8.5483
10210	Growth_control_exp1-1	0	2	1	0	539	8.5483
10210	Growth_control_exp1-1	0	2	1	0	540	8.5483
10210	Growth_control_exp1-1	0	2	1	0	541	8.5485
10210	Growth_control_exp1-1	0	2	1	0	542	8.54889
10210	Growth_control_exp1-1	0	2	1	0	543	8.54927
10210	Growth_control_exp1-1	0	2	1	0	544	8.54927
10210	Growth_control_exp1-1	0	2	1	0	545	8.54947
10210	Growth_control_exp1-1	0	2	1	0	546	8.54947
10210	Growth_control_exp1-1	0	2	1	0	547	8.54966
10210	Growth_control_exp1-1	0	2	1	0	548	8.54966
10210	Growth_control_exp1-1	0	2	1	0	549	8.54966
10210	Growth_control_exp1-1	0	2	1	0	550	8.54966
10210	Growth_control_exp1-1	0	2	1	0	551	8.54985
10210	Growth_control_exp1-1	0	2	1	0	552	8.54985
10210	Growth_control_exp1-1	0	2	1	0	553	8.55063
10210	Growth_control_exp1-1	0	2	1	0	554	8.55217
10210	Growth_control_exp1-1	0	2	1	0	555	8.5541
10210	Growth_control_exp1-1	0	2	1	0	556	8.55584
10210	Growth_control_exp1-1	0	2	1	0	557	8.5568
10210	Growth_control_exp1-1	0	2	1	0	558	8.55718
10210	Growth_control_exp1-1	0	2	1	0	559	8.55718
10210	Growth_control_exp1-1	0	2	1	0	560	8.55757
10210	Growth_control_exp1-1	0	2	1	0	561	8.55757
10210	Growth_control_exp1-1	0	2	1	0	562	8.55757
10210	Growth_control_exp1-1	0	2	1	0	563	8.55757
10210	Growth_control_exp1-1	0	2	1	0	564	8.55795
10210	Growth_control_exp1-1	0	2	1	0	565	8.55834
10210	Growth_control_exp1-1	0	2	1	0	566	8.55872
10210	Growth_control_exp1-1	0	2	1	0	567	8.55891
10210	Growth_control_exp1-1	0	2	1	0	568	8.55891
10210	Growth_control_exp1-1	0	2	1	0	569	8.55891
10210	Growth_control_exp1-1	0	2	1	0	570	8.55891
10210	Growth_control_exp1-1	0	2	1	0	571	8.55891
10210	Growth_control_exp1-1	0	2	1	0	572	8.55891
10210	Growth_control_exp1-1	0	2	1	0	573	8.5591
10210	Growth_control_exp1-1	0	2	1	0	574	8.55929
10210	Growth_control_exp1-1	0	2	1	0	575	8.55929
10210	Growth_control_exp1-1	0	2	1	0	576	8.55949
10210	Growth_control_exp1-1	0	2	1	0	577	8.55949
10210	Growth_control_exp1-1	0	2	1	0	578	8.55949
10210	Growth_control_exp1-1	0	2	1	0	579	8.55949
10210	Growth_control_exp1-1	0	2	1	0	580	8.55949
10210	Growth_control_exp1-1	0	2	1	0	581	8.55949
10210	Growth_control_exp1-1	0	2	1	0	582	8.55949
10210	Growth_control_exp1-1	0	2	1	0	583	8.55949
10210	Growth_control_exp1-1	0	2	1	0	584	8.55949
10210	Growth_control_exp1-1	0	2	1	0	585	8.55949
10210	Growth_control_exp1-1	0	2	1	0	586	8.55949
10210	Growth_control_exp1-1	0	2	1	0	587	8.55949
10210	Growth_control_exp1-1	0	2	1	0	588	8.55949
10210	Growth_control_exp1-1	0	2	1	0	589	8.55949
10210	Growth_control_exp1-1	0	2	1	0	590	8.55987
10210	Growth_control_exp1-1	0	2	1	0	591	8.56025
10210	Growth_control_exp1-1	0	2	1	0	592	8.56083
10210	Growth_control_exp1-1	0	2	1	0	593	8.56121
10210	Growth_control_exp1-1	0	2	1	0	594	8.5614
10210	Growth_control_exp1-1	0	2	1	0	595	8.56178
10210	Growth_control_exp1-1	0	2	1	0	596	8.56198
10210	Growth_control_exp1-1	0	2	1	0	597	8.56217
10210	Growth_control_exp1-1	0	2	1	0	598	8.56217
10210	Growth_control_exp1-1	0	2	1	0	599	8.56217
10210	Growth_control_exp1-1	0	2	1	0	600	8.56236
10210	Growth_control_exp1-1	0	2	1	0	601	8.56236
10210	Growth_control_exp1-1	0	2	1	0	602	8.56255
10210	Growth_control_exp1-1	0	2	1	0	603	8.56255
10210	Growth_control_exp1-1	0	2	1	0	604	8.56255
10210	Growth_control_exp1-1	0	2	1	0	605	8.56274
10210	Growth_control_exp1-1	0	2	1	0	606	8.56274
10210	Growth_control_exp1-1	0	2	1	0	607	8.56293
10210	Growth_control_exp1-1	0	2	1	0	608	8.56293
10210	Growth_control_exp1-1	0	2	1	0	609	8.56312
10210	Growth_control_exp1-1	0	2	1	0	610	8.56312
10210	Growth_control_exp1-1	0	2	1	0	611	8.56312
10210	Growth_control_exp1-1	0	2	1	0	612	8.56331
10210	Growth_control_exp1-1	0	2	1	0	613	8.5635
10210	Growth_control_exp1-1	0	2	1	0	614	8.5635
10210	Growth_control_exp1-1	0	2	1	0	615	8.5635
10210	Growth_control_exp1-1	0	2	1	0	616	8.5635
10210	Growth_control_exp1-1	0	2	1	0	617	8.5637
10210	Growth_control_exp1-1	0	2	1	0	618	8.5637
10210	Growth_control_exp1-1	0	2	1	0	619	8.56389
10210	Growth_control_exp1-1	0	2	1	0	620	8.56389
10210	Growth_control_exp1-1	0	2	1	0	621	8.56408
10210	Growth_control_exp1-1	0	2	1	0	622	8.56408
10210	Growth_control_exp1-1	0	2	1	0	623	8.56408
10210	Growth_control_exp1-1	0	2	1	0	624	8.56408
10210	Growth_control_exp1-1	0	2	1	0	625	8.56408
10210	Growth_control_exp1-1	0	2	1	0	626	8.56408
10210	Growth_control_exp1-1	0	2	1	0	627	8.56408
10210	Growth_control_exp1-1	0	2	1	0	628	8.56408
10210	Growth_control_exp1-1	0	2	1	0	629	8.56427
10210	Growth_control_exp1-1	0	2	1	0	630	8.56427
10210	Growth_control_exp1-1	0	2	1	0	631	8.56427
10210	Growth_control_exp1-1	0	2	1	0	632	8.56446
10210	Growth_control_exp1-1	0	2	1	0	633	8.56465
10210	Growth_control_exp1-1	0	2	1	0	634	8.56465
10210	Growth_control_exp1-1	0	2	1	0	635	8.56484
10210	Growth_control_exp1-1	0	2	1	0	636	8.56484
10210	Growth_control_exp1-1	0	2	1	0	637	8.56484
10210	Growth_control_exp1-1	0	2	1	0	638	8.56484
10210	Growth_control_exp1-1	0	2	1	0	639	8.56484
10210	Growth_control_exp1-1	0	2	1	0	640	8.56522
10210	Growth_control_exp1-1	0	2	1	0	641	8.56579
10210	Growth_control_exp1-1	0	2	1	0	642	8.56617
10210	Growth_control_exp1-1	0	2	1	0	643	8.56636
10210	Growth_control_exp1-1	0	2	1	0	644	8.56636
10210	Growth_control_exp1-1	0	2	1	0	645	8.56636
10210	Growth_control_exp1-1	0	2	1	0	646	8.56636
10210	Growth_control_exp1-1	0	2	1	0	647	8.56636
10210	Growth_control_exp1-1	0	2	1	0	648	8.56636
10210	Growth_control_exp1-1	0	2	1	0	649	8.56636
10210	Growth_control_exp1-1	0	2	1	0	650	8.56636
10210	Growth_control_exp1-1	0	2	1	0	651	8.56636
10210	Growth_control_exp1-1	0	2	1	0	652	8.56636
10210	Growth_control_exp1-1	0	2	1	0	653	8.56636
10210	Growth_control_exp1-1	0	2	1	0	654	8.56636
10210	Growth_control_exp1-1	0	2	1	0	655	8.56636
10210	Growth_control_exp1-1	0	2	1	0	656	8.56636
10210	Growth_control_exp1-1	0	2	1	0	657	8.56636
10210	Growth_control_exp1-1	0	2	1	0	658	8.56655
10210	Growth_control_exp1-1	0	2	1	0	659	8.56674
10210	Growth_control_exp1-1	0	2	1	0	660	8.56694
10210	Growth_control_exp1-1	0	2	1	0	661	8.56713
10210	Growth_control_exp1-1	0	2	1	0	662	8.56713
10210	Growth_control_exp1-1	0	2	1	0	663	8.56713
10210	Growth_control_exp1-1	0	2	1	0	664	8.56713
10210	Growth_control_exp1-1	0	2	1	0	665	8.56713
10210	Growth_control_exp1-1	0	2	1	0	666	8.56713
10210	Growth_control_exp1-1	0	2	1	0	667	8.56713
10210	Growth_control_exp1-1	0	2	1	0	668	8.56713
10210	Growth_control_exp1-1	0	2	1	0	669	8.56732
10210	Growth_control_exp1-1	0	2	1	0	670	8.56751
10210	Growth_control_exp1-1	0	2	1	0	671	8.5677
10210	Growth_control_exp1-1	0	2	1	0	672	8.5677
10210	Growth_control_exp1-1	0	2	1	0	673	8.5677
10210	Growth_control_exp1-1	0	2	1	0	674	8.5677
10210	Growth_control_exp1-1	0	2	1	0	675	8.5677
10210	Growth_control_exp1-1	0	2	1	0	676	8.56789
10210	Growth_control_exp1-1	0	2	1	0	677	8.56789
10210	Growth_control_exp1-1	0	2	1	0	678	8.56789
10210	Growth_control_exp1-1	0	2	1	0	679	8.56789
10210	Growth_control_exp1-1	0	2	1	0	680	8.56789
10210	Growth_control_exp1-1	0	2	1	0	681	8.56789
10210	Growth_control_exp1-1	0	2	1	0	682	8.56808
10210	Growth_control_exp1-1	0	2	1	0	683	8.56827
10210	Growth_control_exp1-1	0	2	1	0	684	8.56884
10210	Growth_control_exp1-1	0	2	1	0	685	8.56941
10210	Growth_control_exp1-1	0	2	1	0	686	8.56979
10210	Growth_control_exp1-1	0	2	1	0	687	8.57017
10210	Growth_control_exp1-1	0	2	1	0	688	8.57017
10210	Growth_control_exp1-1	0	2	1	0	689	8.57017
10210	Growth_control_exp1-1	0	2	1	0	690	8.57017
10210	Growth_control_exp1-1	0	2	1	0	691	8.57017
10210	Growth_control_exp1-1	0	2	1	0	692	8.57017
10210	Growth_control_exp1-1	0	2	1	0	693	8.57035
10210	Growth_control_exp1-1	0	2	1	0	694	8.57035
10210	Growth_control_exp1-1	0	2	1	0	695	8.57035
10120	Growth_control_exp1-2	0	1	2	0	0	0.693147
10120	Growth_control_exp1-2	0	1	2	0	1	1.09861
10120	Growth_control_exp1-2	0	1	2	0	2	1.38629
10120	Growth_control_exp1-2	0	1	2	0	3	1.94591
10120	Growth_control_exp1-2	0	1	2	0	4	2.30259
10120	Growth_control_exp1-2	0	1	2	0	5	2.63906
10120	Growth_control_exp1-2	0	1	2	0	6	2.83321
10120	Growth_control_exp1-2	0	1	2	0	7	3.13549
10120	Growth_control_exp1-2	0	1	2	0	8	3.3322
10120	Growth_control_exp1-2	0	1	2	0	9	3.49651
10120	Growth_control_exp1-2	0	1	2	0	10	3.63759
10120	Growth_control_exp1-2	0	1	2	0	11	3.7612
10120	Growth_control_exp1-2	0	1	2	0	12	3.91202
10120	Growth_control_exp1-2	0	1	2	0	13	4.02535
10120	Growth_control_exp1-2	0	1	2	0	14	4.14313
10120	Growth_control_exp1-2	0	1	2	0	15	4.26268
10120	Growth_control_exp1-2	0	1	2	0	16	4.35671
10120	Growth_control_exp1-2	0	1	2	0	17	4.44265
10120	Growth_control_exp1-2	0	1	2	0	18	4.54329
10120	Growth_control_exp1-2	0	1	2	0	19	4.63473
10120	Growth_control_exp1-2	0	1	2	0	20	4.7185
10120	Growth_control_exp1-2	0	1	2	0	21	4.79579
10120	Growth_control_exp1-2	0	1	2	0	22	4.8828
10120	Growth_control_exp1-2	0	1	2	0	23	4.96981
10120	Growth_control_exp1-2	0	1	2	0	24	5.04986
10120	Growth_control_exp1-2	0	1	2	0	25	5.11799
10120	Growth_control_exp1-2	0	1	2	0	26	5.18739
10120	Growth_control_exp1-2	0	1	2	0	27	5.25227
10120	Growth_control_exp1-2	0	1	2	0	28	5.30827
10120	Growth_control_exp1-2	0	1	2	0	29	5.37064
10120	Growth_control_exp1-2	0	1	2	0	30	5.43372
10120	Growth_control_exp1-2	0	1	2	0	31	5.48894
10120	Growth_control_exp1-2	0	1	2	0	32	5.54518
10120	Growth_control_exp1-2	0	1	2	0	33	5.59842
10120	Growth_control_exp1-2	0	1	2	0	34	5.65249
10120	Growth_control_exp1-2	0	1	2	0	35	5.71043
10120	Growth_control_exp1-2	0	1	2	0	36	5.77455
10120	Growth_control_exp1-2	0	1	2	0	37	5.83481
10120	Growth_control_exp1-2	0	1	2	0	38	5.8999
10120	Growth_control_exp1-2	0	1	2	0	39	5.95584
10120	Growth_control_exp1-2	0	1	2	0	40	6.01127
10120	Growth_control_exp1-2	0	1	2	0	41	6.06379
10120	Growth_control_exp1-2	0	1	2	0	42	6.11147
10120	Growth_control_exp1-2	0	1	2	0	43	6.16121
10120	Growth_control_exp1-2	0	1	2	0	44	6.20859
10120	Growth_control_exp1-2	0	1	2	0	45	6.25383
10120	Growth_control_exp1-2	0	1	2	0	46	6.29711
10120	Growth_control_exp1-2	0	1	2	0	47	6.34212
10120	Growth_control_exp1-2	0	1	2	0	48	6.38519
10120	Growth_control_exp1-2	0	1	2	0	49	6.42811
10120	Growth_control_exp1-2	0	1	2	0	50	6.4708
10120	Growth_control_exp1-2	0	1	2	0	51	6.51175
10120	Growth_control_exp1-2	0	1	2	0	52	6.55393
10120	Growth_control_exp1-2	0	1	2	0	53	6.59578
10120	Growth_control_exp1-2	0	1	2	0	54	6.63595
10120	Growth_control_exp1-2	0	1	2	0	55	6.67582
10120	Growth_control_exp1-2	0	1	2	0	56	6.71538
10120	Growth_control_exp1-2	0	1	2	0	57	6.75344
10120	Growth_control_exp1-2	0	1	2	0	58	6.79234
10120	Growth_control_exp1-2	0	1	2	0	59	6.83087
10120	Growth_control_exp1-2	0	1	2	0	60	6.86901
10120	Growth_control_exp1-2	0	1	2	0	61	6.90575
10120	Growth_control_exp1-2	0	1	2	0	62	6.94409
10120	Growth_control_exp1-2	0	1	2	0	63	6.98379
10120	Growth_control_exp1-2	0	1	2	0	64	7.02108
10120	Growth_control_exp1-2	0	1	2	0	65	7.0579
10120	Growth_control_exp1-2	0	1	2	0	66	7.0934
10120	Growth_control_exp1-2	0	1	2	0	67	7.1285
10120	Growth_control_exp1-2	0	1	2	0	68	7.1624
10120	Growth_control_exp1-2	0	1	2	0	69	7.19669
10120	Growth_control_exp1-2	0	1	2	0	70	7.23056
10120	Growth_control_exp1-2	0	1	2	0	71	7.26263
10120	Growth_control_exp1-2	0	1	2	0	72	7.29438
10120	Growth_control_exp1-2	0	1	2	0	73	7.32581
10120	Growth_control_exp1-2	0	1	2	0	74	7.35819
10120	Growth_control_exp1-2	0	1	2	0	75	7.39203
10120	Growth_control_exp1-2	0	1	2	0	76	7.42476
10120	Growth_control_exp1-2	0	1	2	0	77	7.4553
10120	Growth_control_exp1-2	0	1	2	0	78	7.48437
10120	Growth_control_exp1-2	0	1	2	0	79	7.51316
10120	Growth_control_exp1-2	0	1	2	0	80	7.54062
10120	Growth_control_exp1-2	0	1	2	0	81	7.56735
10120	Growth_control_exp1-2	0	1	2	0	82	7.59388
10120	Growth_control_exp1-2	0	1	2	0	83	7.6212
10120	Growth_control_exp1-2	0	1	2	0	84	7.64731
10120	Growth_control_exp1-2	0	1	2	0	85	7.67229
10120	Growth_control_exp1-2	0	1	2	0	86	7.69667
10120	Growth_control_exp1-2	0	1	2	0	87	7.72046
10120	Growth_control_exp1-2	0	1	2	0	88	7.7437
10120	Growth_control_exp1-2	0	1	2	0	89	7.76642
10120	Growth_control_exp1-2	0	1	2	0	90	7.78821
10120	Growth_control_exp1-2	0	1	2	0	91	7.81076
10120	Growth_control_exp1-2	0	1	2	0	92	7.83637
10120	Growth_control_exp1-2	0	1	2	0	93	7.86211
10120	Growth_control_exp1-2	0	1	2	0	94	7.88721
10120	Growth_control_exp1-2	0	1	2	0	95	7.91644
10120	Growth_control_exp1-2	0	1	2	0	96	7.94839
10120	Growth_control_exp1-2	0	1	2	0	97	7.979
10120	Growth_control_exp1-2	0	1	2	0	98	8.0047
10120	Growth_control_exp1-2	0	1	2	0	99	8.02715
10120	Growth_control_exp1-2	0	1	2	0	100	8.04751
10120	Growth_control_exp1-2	0	1	2	0	101	8.06621
10120	Growth_control_exp1-2	0	1	2	0	102	8.08333
10120	Growth_control_exp1-2	0	1	2	0	103	8.10016
10120	Growth_control_exp1-2	0	1	2	0	104	8.11642
10120	Growth_control_exp1-2	0	1	2	0	105	8.13212
10120	Growth_control_exp1-2	0	1	2	0	106	8.14729
10120	Growth_control_exp1-2	0	1	2	0	107	8.16223
10120	Growth_control_exp1-2	0	1	2	0	108	8.17723
10120	Growth_control_exp1-2	0	1	2	0	109	8.19506
10120	Growth_control_exp1-2	0	1	2	0	110	8.21257
10120	Growth_control_exp1-2	0	1	2	0	111	8.22871
10120	Growth_control_exp1-2	0	1	2	0	112	8.25764
10120	Growth_control_exp1-2	0	1	2	0	113	8.27078
10120	Growth_control_exp1-2	0	1	2	0	114	8.28349
10120	Growth_control_exp1-2	0	1	2	0	115	8.29605
10120	Growth_control_exp1-2	0	1	2	0	116	8.3082
10120	Growth_control_exp1-2	0	1	2	0	117	8.3202
10120	Growth_control_exp1-2	0	1	2	0	118	8.33207
10120	Growth_control_exp1-2	0	1	2	0	119	8.34355
10120	Growth_control_exp1-2	0	1	2	0	120	8.35491
10120	Growth_control_exp1-2	0	1	2	0	121	8.36567
10120	Growth_control_exp1-2	0	1	2	0	122	8.37632
10120	Growth_control_exp1-2	0	1	2	0	123	8.3864
10120	Growth_control_exp1-2	0	1	2	0	124	8.39773
10120	Growth_control_exp1-2	0	1	2	0	125	8.40849
10120	Growth_control_exp1-2	0	1	2	0	126	8.41914
10120	Growth_control_exp1-2	0	1	2	0	127	8.42924
10120	Growth_control_exp1-2	0	1	2	0	128	8.43902
10120	Growth_control_exp1-2	0	1	2	0	129	8.44827
10120	Growth_control_exp1-2	0	1	2	0	130	8.45723
10120	Growth_control_exp1-2	0	1	2	0	131	8.4659
10120	Growth_control_exp1-2	0	1	2	0	132	8.47449
10120	Growth_control_exp1-2	0	1	2	0	133	8.4826
10120	Growth_control_exp1-2	0	1	2	0	134	8.49105
10120	Growth_control_exp1-2	0	1	2	0	135	8.50045
10120	Growth_control_exp1-2	0	1	2	0	136	8.50936
10120	Growth_control_exp1-2	0	1	2	0	137	8.51739
10120	Growth_control_exp1-2	0	1	2	0	138	8.52536
10120	Growth_control_exp1-2	0	1	2	0	139	8.53307
10120	Growth_control_exp1-2	0	1	2	0	140	8.54032
10120	Growth_control_exp1-2	0	1	2	0	141	8.54753
10120	Growth_control_exp1-2	0	1	2	0	142	8.55449
10120	Growth_control_exp1-2	0	1	2	0	143	8.56121
10120	Growth_control_exp1-2	0	1	2	0	144	8.5677
10120	Growth_control_exp1-2	0	1	2	0	145	8.57395
10120	Growth_control_exp1-2	0	1	2	0	146	8.58017
10120	Growth_control_exp1-2	0	1	2	0	147	8.58597
10120	Growth_control_exp1-2	0	1	2	0	148	8.59212
10120	Growth_control_exp1-2	0	1	2	0	149	8.59877
10120	Growth_control_exp1-2	0	1	2	0	150	8.6052
10120	Growth_control_exp1-2	0	1	2	0	151	8.61141
10120	Growth_control_exp1-2	0	1	2	0	152	8.6174
10120	Growth_control_exp1-2	0	1	2	0	153	8.62263
10120	Growth_control_exp1-2	0	1	2	0	154	8.62766
10120	Growth_control_exp1-2	0	1	2	0	155	8.63248
10120	Growth_control_exp1-2	0	1	2	0	156	8.63711
10120	Growth_control_exp1-2	0	1	2	0	157	8.64171
10120	Growth_control_exp1-2	0	1	2	0	158	8.64611
10120	Growth_control_exp1-2	0	1	2	0	159	8.65102
10120	Growth_control_exp1-2	0	1	2	0	160	8.65696
10120	Growth_control_exp1-2	0	1	2	0	161	8.6625
10120	Growth_control_exp1-2	0	1	2	0	162	8.66751
10120	Growth_control_exp1-2	0	1	2	0	163	8.6718
10120	Growth_control_exp1-2	0	1	2	0	164	8.6759
10120	Growth_control_exp1-2	0	1	2	0	165	8.67982
10120	Growth_control_exp1-2	0	1	2	0	166	8.68355
10120	Growth_control_exp1-2	0	1	2	0	167	8.6871
10120	Growth_control_exp1-2	0	1	2	0	168	8.69047
10120	Growth_control_exp1-2	0	1	2	0	169	8.69383
10120	Growth_control_exp1-2	0	1	2	0	170	8.69668
10120	Growth_control_exp1-2	0	1	2	0	171	8.69985
10120	Growth_control_exp1-2	0	1	2	0	172	8.70284
10120	Growth_control_exp1-2	0	1	2	0	173	8.70566
10120	Growth_control_exp1-2	0	1	2	0	174	8.70814
10120	Growth_control_exp1-2	0	1	2	0	175	8.71078
10120	Growth_control_exp1-2	0	1	2	0	176	8.71325
10120	Growth_control_exp1-2	0	1	2	0	177	8.71555
10120	Growth_control_exp1-2	0	1	2	0	178	8.71785
10120	Growth_control_exp1-2	0	1	2	0	179	8.72062
10120	Growth_control_exp1-2	0	1	2	0	180	8.72339
10120	Growth_control_exp1-2	0	1	2	0	181	8.72599
10120	Growth_control_exp1-2	0	1	2	0	182	8.72859
10120	Growth_control_exp1-2	0	1	2	0	183	8.73085
10120	Growth_control_exp1-2	0	1	2	0	184	8.73279
10120	Growth_control_exp1-2	0	1	2	0	185	8.73472
10120	Growth_control_exp1-2	0	1	2	0	186	8.73681
10120	Growth_control_exp1-2	0	1	2	0	187	8.73874
10120	Growth_control_exp1-2	0	1	2	0	188	8.7405
10120	Growth_control_exp1-2	0	1	2	0	189	8.74225
10120	Growth_control_exp1-2	0	1	2	0	190	8.74385
10120	Growth_control_exp1-2	0	1	2	0	191	8.74528
10120	Growth_control_exp1-2	0	1	2	0	192	8.74688
10120	Growth_control_exp1-2	0	1	2	0	193	8.7483
10120	Growth_control_exp1-2	0	1	2	0	194	8.74989
10120	Growth_control_exp1-2	0	1	2	0	195	8.75179
10120	Growth_control_exp1-2	0	1	2	0	196	8.75353
10120	Growth_control_exp1-2	0	1	2	0	197	8.75526
10120	Growth_control_exp1-2	0	1	2	0	198	8.75684
10120	Growth_control_exp1-2	0	1	2	0	199	8.75794
10120	Growth_control_exp1-2	0	1	2	0	200	8.7592
10120	Growth_control_exp1-2	0	1	2	0	201	8.76061
10120	Growth_control_exp1-2	0	1	2	0	202	8.76233
10120	Growth_control_exp1-2	0	1	2	0	203	8.76374
10120	Growth_control_exp1-2	0	1	2	0	204	8.76515
10120	Growth_control_exp1-2	0	1	2	0	205	8.76639
10120	Growth_control_exp1-2	0	1	2	0	206	8.7678
10120	Growth_control_exp1-2	0	1	2	0	207	8.76904
10120	Growth_control_exp1-2	0	1	2	0	208	8.77028
10120	Growth_control_exp1-2	0	1	2	0	209	8.77168
10120	Growth_control_exp1-2	0	1	2	0	210	8.77385
10120	Growth_control_exp1-2	0	1	2	0	211	8.77601
10120	Growth_control_exp1-2	0	1	2	0	212	8.77879
10120	Growth_control_exp1-2	0	1	2	0	213	8.78109
10120	Growth_control_exp1-2	0	1	2	0	214	8.78294
10120	Growth_control_exp1-2	0	1	2	0	215	8.78462
10120	Growth_control_exp1-2	0	1	2	0	216	8.78615
10120	Growth_control_exp1-2	0	1	2	0	217	8.78814
10120	Growth_control_exp1-2	0	1	2	0	218	8.78996
10120	Growth_control_exp1-2	0	1	2	0	219	8.79179
10120	Growth_control_exp1-2	0	1	2	0	220	8.79331
10120	Growth_control_exp1-2	0	1	2	0	221	8.79467
10120	Growth_control_exp1-2	0	1	2	0	222	8.79604
10120	Growth_control_exp1-2	0	1	2	0	223	8.79725
10120	Growth_control_exp1-2	0	1	2	0	224	8.79876
10120	Growth_control_exp1-2	0	1	2	0	225	8.80057
10120	Growth_control_exp1-2	0	1	2	0	226	8.80237
10120	Growth_control_exp1-2	0	1	2	0	227	8.80387
10120	Growth_control_exp1-2	0	1	2	0	228	8.80508
10120	Growth_control_exp1-2	0	1	2	0	229	8.80612
10120	Growth_control_exp1-2	0	1	2	0	230	8.80732
10120	Growth_control_exp1-2	0	1	2	0	231	8.80837
10120	Growth_control_exp1-2	0	1	2	0	232	8.80941
10120	Growth_control_exp1-2	0	1	2	0	233	8.81061
10120	Growth_control_exp1-2	0	1	2	0	234	8.8121
10120	Growth_control_exp1-2	0	1	2	0	235	8.81359
10120	Growth_control_exp1-2	0	1	2	0	236	8.81492
10120	Growth_control_exp1-2	0	1	2	0	237	8.81611
10120	Growth_control_exp1-2	0	1	2	0	238	8.81745
10120	Growth_control_exp1-2	0	1	2	0	239	8.81848
10120	Growth_control_exp1-2	0	1	2	0	240	8.81952
10120	Growth_control_exp1-2	0	1	2	0	241	8.82055
10120	Growth_control_exp1-2	0	1	2	0	242	8.82158
10120	Growth_control_exp1-2	0	1	2	0	243	8.82276
10120	Growth_control_exp1-2	0	1	2	0	244	8.82394
10120	Growth_control_exp1-2	0	1	2	0	245	8.82512
10120	Growth_control_exp1-2	0	1	2	0	246	8.82629
10120	Growth_control_exp1-2	0	1	2	0	247	8.82732
10120	Growth_control_exp1-2	0	1	2	0	248	8.8282
10120	Growth_control_exp1-2	0	1	2	0	249	8.82952
10120	Growth_control_exp1-2	0	1	2	0	250	8.83171
10120	Growth_control_exp1-2	0	1	2	0	251	8.83434
10120	Growth_control_exp1-2	0	1	2	0	252	8.83681
10120	Growth_control_exp1-2	0	1	2	0	253	8.83899
10120	Growth_control_exp1-2	0	1	2	0	254	8.84101
10120	Growth_control_exp1-2	0	1	2	0	255	8.84304
10120	Growth_control_exp1-2	0	1	2	0	256	8.84462
10120	Growth_control_exp1-2	0	1	2	0	257	8.84592
10120	Growth_control_exp1-2	0	1	2	0	258	8.84722
10120	Growth_control_exp1-2	0	1	2	0	259	8.84808
10120	Growth_control_exp1-2	0	1	2	0	260	8.8488
10120	Growth_control_exp1-2	0	1	2	0	261	8.84966
10120	Growth_control_exp1-2	0	1	2	0	262	8.85052
10120	Growth_control_exp1-2	0	1	2	0	263	8.85224
10120	Growth_control_exp1-2	0	1	2	0	264	8.85381
10120	Growth_control_exp1-2	0	1	2	0	265	8.85524
10120	Growth_control_exp1-2	0	1	2	0	266	8.85652
10120	Growth_control_exp1-2	0	1	2	0	267	8.8578
10120	Growth_control_exp1-2	0	1	2	0	268	8.85894
10120	Growth_control_exp1-2	0	1	2	0	269	8.85993
10120	Growth_control_exp1-2	0	1	2	0	270	8.86064
10120	Growth_control_exp1-2	0	1	2	0	271	8.86135
10120	Growth_control_exp1-2	0	1	2	0	272	8.86206
10120	Growth_control_exp1-2	0	1	2	0	273	8.86291
10120	Growth_control_exp1-2	0	1	2	0	274	8.86446
10120	Growth_control_exp1-2	0	1	2	0	275	8.86616
10120	Growth_control_exp1-2	0	1	2	0	276	8.86729
10120	Growth_control_exp1-2	0	1	2	0	277	8.86855
10120	Growth_control_exp1-2	0	1	2	0	278	8.8694
10120	Growth_control_exp1-2	0	1	2	0	279	8.87024
10120	Growth_control_exp1-2	0	1	2	0	280	8.87066
10120	Growth_control_exp1-2	0	1	2	0	281	8.87122
10120	Growth_control_exp1-2	0	1	2	0	282	8.87179
10120	Growth_control_exp1-2	0	1	2	0	283	8.87249
10120	Growth_control_exp1-2	0	1	2	0	284	8.87305
10120	Growth_control_exp1-2	0	1	2	0	285	8.87375
10120	Growth_control_exp1-2	0	1	2	0	286	8.87445
10120	Growth_control_exp1-2	0	1	2	0	287	8.87529
10120	Growth_control_exp1-2	0	1	2	0	288	8.87599
10120	Growth_control_exp1-2	0	1	2	0	289	8.87668
10120	Growth_control_exp1-2	0	1	2	0	290	8.8771
10120	Growth_control_exp1-2	0	1	2	0	291	8.8778
10120	Growth_control_exp1-2	0	1	2	0	292	8.87836
10120	Growth_control_exp1-2	0	1	2	0	293	8.87947
10120	Growth_control_exp1-2	0	1	2	0	294	8.88086
10120	Growth_control_exp1-2	0	1	2	0	295	8.88253
10120	Growth_control_exp1-2	0	1	2	0	296	8.8835
10120	Growth_control_exp1-2	0	1	2	0	297	8.88447
10120	Growth_control_exp1-2	0	1	2	0	298	8.88516
10120	Growth_control_exp1-2	0	1	2	0	299	8.88586
10120	Growth_control_exp1-2	0	1	2	0	300	8.88641
10120	Growth_control_exp1-2	0	1	2	0	301	8.8871
10120	Growth_control_exp1-2	0	1	2	0	302	8.88765
10120	Growth_control_exp1-2	0	1	2	0	303	8.88807
10120	Growth_control_exp1-2	0	1	2	0	304	8.88862
10120	Growth_control_exp1-2	0	1	2	0	305	8.88903
10120	Growth_control_exp1-2	0	1	2	0	306	8.88945
10120	Growth_control_exp1-2	0	1	2	0	307	8.89
10120	Growth_control_exp1-2	0	1	2	0	308	8.89041
10120	Growth_control_exp1-2	0	1	2	0	309	8.89082
10120	Growth_control_exp1-2	0	1	2	0	310	8.89096
10120	Growth_control_exp1-2	0	1	2	0	311	8.89137
10120	Growth_control_exp1-2	0	1	2	0	312	8.89179
10120	Growth_control_exp1-2	0	1	2	0	313	8.89206
10120	Growth_control_exp1-2	0	1	2	0	314	8.89247
10120	Growth_control_exp1-2	0	1	2	0	315	8.89289
10120	Growth_control_exp1-2	0	1	2	0	316	8.8933
10120	Growth_control_exp1-2	0	1	2	0	317	8.89357
10120	Growth_control_exp1-2	0	1	2	0	318	8.89398
10120	Growth_control_exp1-2	0	1	2	0	319	8.89426
10120	Growth_control_exp1-2	0	1	2	0	320	8.89467
10120	Growth_control_exp1-2	0	1	2	0	321	8.89508
10120	Growth_control_exp1-2	0	1	2	0	322	8.89536
10120	Growth_control_exp1-2	0	1	2	0	323	8.89563
10120	Growth_control_exp1-2	0	1	2	0	324	8.8959
10120	Growth_control_exp1-2	0	1	2	0	325	8.89631
10120	Growth_control_exp1-2	0	1	2	0	326	8.89686
10120	Growth_control_exp1-2	0	1	2	0	327	8.89878
10120	Growth_control_exp1-2	0	1	2	0	328	8.9015
10120	Growth_control_exp1-2	0	1	2	0	329	8.90477
10120	Growth_control_exp1-2	0	1	2	0	330	8.90788
10120	Growth_control_exp1-2	0	1	2	0	331	8.90978
10120	Growth_control_exp1-2	0	1	2	0	332	8.91072
10120	Growth_control_exp1-2	0	1	2	0	333	8.91126
10120	Growth_control_exp1-2	0	1	2	0	334	8.91153
10120	Growth_control_exp1-2	0	1	2	0	335	8.91166
10120	Growth_control_exp1-2	0	1	2	0	336	8.91207
10120	Growth_control_exp1-2	0	1	2	0	337	8.91234
10120	Growth_control_exp1-2	0	1	2	0	338	8.91261
10120	Growth_control_exp1-2	0	1	2	0	339	8.91315
10120	Growth_control_exp1-2	0	1	2	0	340	8.91355
10120	Growth_control_exp1-2	0	1	2	0	341	8.91395
10120	Growth_control_exp1-2	0	1	2	0	342	8.91422
10120	Growth_control_exp1-2	0	1	2	0	343	8.91449
10120	Growth_control_exp1-2	0	1	2	0	344	8.91463
10120	Growth_control_exp1-2	0	1	2	0	345	8.91489
10120	Growth_control_exp1-2	0	1	2	0	346	8.91516
10120	Growth_control_exp1-2	0	1	2	0	347	8.91557
10120	Growth_control_exp1-2	0	1	2	0	348	8.91584
10120	Growth_control_exp1-2	0	1	2	0	349	8.9161
10120	Growth_control_exp1-2	0	1	2	0	350	8.91637
10120	Growth_control_exp1-2	0	1	2	0	351	8.91664
10120	Growth_control_exp1-2	0	1	2	0	352	8.91718
10120	Growth_control_exp1-2	0	1	2	0	353	8.91758
10120	Growth_control_exp1-2	0	1	2	0	354	8.91785
10120	Growth_control_exp1-2	0	1	2	0	355	8.91811
10120	Growth_control_exp1-2	0	1	2	0	356	8.91825
10120	Growth_control_exp1-2	0	1	2	0	357	8.91838
10120	Growth_control_exp1-2	0	1	2	0	358	8.91878
10120	Growth_control_exp1-2	0	1	2	0	359	8.91919
10120	Growth_control_exp1-2	0	1	2	0	360	8.91959
10120	Growth_control_exp1-2	0	1	2	0	361	8.91985
10120	Growth_control_exp1-2	0	1	2	0	362	8.91999
10120	Growth_control_exp1-2	0	1	2	0	363	8.92012
10120	Growth_control_exp1-2	0	1	2	0	364	8.92026
10120	Growth_control_exp1-2	0	1	2	0	365	8.92039
10120	Growth_control_exp1-2	0	1	2	0	366	8.92052
10120	Growth_control_exp1-2	0	1	2	0	367	8.92052
10120	Growth_control_exp1-2	0	1	2	0	368	8.92079
10120	Growth_control_exp1-2	0	1	2	0	369	8.92119
10120	Growth_control_exp1-2	0	1	2	0	370	8.92146
10120	Growth_control_exp1-2	0	1	2	0	371	8.92199
10120	Growth_control_exp1-2	0	1	2	0	372	8.92239
10120	Growth_control_exp1-2	0	1	2	0	373	8.92266
10120	Growth_control_exp1-2	0	1	2	0	374	8.92279
10120	Growth_control_exp1-2	0	1	2	0	375	8.92306
10120	Growth_control_exp1-2	0	1	2	0	376	8.92332
10120	Growth_control_exp1-2	0	1	2	0	377	8.92359
10120	Growth_control_exp1-2	0	1	2	0	378	8.92386
10120	Growth_control_exp1-2	0	1	2	0	379	8.92439
10120	Growth_control_exp1-2	0	1	2	0	380	8.92466
10120	Growth_control_exp1-2	0	1	2	0	381	8.92492
10120	Growth_control_exp1-2	0	1	2	0	382	8.92532
10120	Growth_control_exp1-2	0	1	2	0	383	8.92545
10120	Growth_control_exp1-2	0	1	2	0	384	8.92572
10120	Growth_control_exp1-2	0	1	2	0	385	8.92585
10120	Growth_control_exp1-2	0	1	2	0	386	8.92599
10120	Growth_control_exp1-2	0	1	2	0	387	8.92625
10120	Growth_control_exp1-2	0	1	2	0	388	8.92625
10120	Growth_control_exp1-2	0	1	2	0	389	8.92652
10120	Growth_control_exp1-2	0	1	2	0	390	8.92678
10120	Growth_control_exp1-2	0	1	2	0	391	8.92705
10120	Growth_control_exp1-2	0	1	2	0	392	8.92718
10120	Growth_control_exp1-2	0	1	2	0	393	8.92731
10120	Growth_control_exp1-2	0	1	2	0	394	8.92745
10120	Growth_control_exp1-2	0	1	2	0	395	8.92745
10120	Growth_control_exp1-2	0	1	2	0	396	8.92745
10120	Growth_control_exp1-2	0	1	2	0	397	8.92771
10120	Growth_control_exp1-2	0	1	2	0	398	8.92811
10120	Growth_control_exp1-2	0	1	2	0	399	8.92864
10120	Growth_control_exp1-2	0	1	2	0	400	8.92917
10120	Growth_control_exp1-2	0	1	2	0	401	8.92957
10120	Growth_control_exp1-2	0	1	2	0	402	8.92983
10120	Growth_control_exp1-2	0	1	2	0	403	8.9301
10120	Growth_control_exp1-2	0	1	2	0	404	8.93049
10120	Growth_control_exp1-2	0	1	2	0	405	8.93076
10120	Growth_control_exp1-2	0	1	2	0	406	8.93102
10120	Growth_control_exp1-2	0	1	2	0	407	8.93116
10120	Growth_control_exp1-2	0	1	2	0	408	8.93129
10120	Growth_control_exp1-2	0	1	2	0	409	8.93129
10120	Growth_control_exp1-2	0	1	2	0	410	8.93129
10120	Growth_control_exp1-2	0	1	2	0	411	8.93129
10120	Growth_control_exp1-2	0	1	2	0	412	8.93142
10120	Growth_control_exp1-2	0	1	2	0	413	8.93155
10120	Growth_control_exp1-2	0	1	2	0	414	8.93182
10120	Growth_control_exp1-2	0	1	2	0	415	8.93221
10120	Growth_control_exp1-2	0	1	2	0	416	8.93274
10120	Growth_control_exp1-2	0	1	2	0	417	8.93314
10120	Growth_control_exp1-2	0	1	2	0	418	8.93327
10120	Growth_control_exp1-2	0	1	2	0	419	8.9334
10120	Growth_control_exp1-2	0	1	2	0	420	8.93353
10120	Growth_control_exp1-2	0	1	2	0	421	8.93353
10120	Growth_control_exp1-2	0	1	2	0	422	8.93366
10120	Growth_control_exp1-2	0	1	2	0	423	8.93406
10120	Growth_control_exp1-2	0	1	2	0	424	8.93432
10120	Growth_control_exp1-2	0	1	2	0	425	8.93432
10120	Growth_control_exp1-2	0	1	2	0	426	8.93432
10120	Growth_control_exp1-2	0	1	2	0	427	8.93459
10120	Growth_control_exp1-2	0	1	2	0	428	8.93485
10120	Growth_control_exp1-2	0	1	2	0	429	8.93525
10120	Growth_control_exp1-2	0	1	2	0	430	8.93577
10120	Growth_control_exp1-2	0	1	2	0	431	8.93604
10120	Growth_control_exp1-2	0	1	2	0	432	8.93643
10120	Growth_control_exp1-2	0	1	2	0	433	8.93643
10120	Growth_control_exp1-2	0	1	2	0	434	8.93656
10120	Growth_control_exp1-2	0	1	2	0	435	8.93669
10120	Growth_control_exp1-2	0	1	2	0	436	8.93682
10120	Growth_control_exp1-2	0	1	2	0	437	8.93788
10120	Growth_control_exp1-2	0	1	2	0	438	8.93945
10120	Growth_control_exp1-2	0	1	2	0	439	8.94128
10120	Growth_control_exp1-2	0	1	2	0	440	8.94324
10120	Growth_control_exp1-2	0	1	2	0	441	8.94546
10120	Growth_control_exp1-2	0	1	2	0	442	8.94729
10120	Growth_control_exp1-2	0	1	2	0	443	8.94872
10120	Growth_control_exp1-2	0	1	2	0	444	8.9504
10120	Growth_control_exp1-2	0	1	2	0	445	8.95144
10120	Growth_control_exp1-2	0	1	2	0	446	8.95183
10120	Growth_control_exp1-2	0	1	2	0	447	8.95183
10120	Growth_control_exp1-2	0	1	2	0	448	8.95183
10120	Growth_control_exp1-2	0	1	2	0	449	8.95183
10120	Growth_control_exp1-2	0	1	2	0	450	8.95183
10120	Growth_control_exp1-2	0	1	2	0	451	8.95183
10120	Growth_control_exp1-2	0	1	2	0	452	8.95183
10120	Growth_control_exp1-2	0	1	2	0	453	8.95183
10120	Growth_control_exp1-2	0	1	2	0	454	8.95183
10120	Growth_control_exp1-2	0	1	2	0	455	8.95183
10120	Growth_control_exp1-2	0	1	2	0	456	8.95183
10120	Growth_control_exp1-2	0	1	2	0	457	8.95196
10120	Growth_control_exp1-2	0	1	2	0	458	8.95196
10120	Growth_control_exp1-2	0	1	2	0	459	8.95209
10120	Growth_control_exp1-2	0	1	2	0	460	8.95222
10120	Growth_control_exp1-2	0	1	2	0	461	8.95222
10120	Growth_control_exp1-2	0	1	2	0	462	8.95222
10120	Growth_control_exp1-2	0	1	2	0	463	8.95222
10120	Growth_control_exp1-2	0	1	2	0	464	8.95222
10120	Growth_control_exp1-2	0	1	2	0	465	8.95222
10120	Growth_control_exp1-2	0	1	2	0	466	8.95222
10120	Growth_control_exp1-2	0	1	2	0	467	8.95222
10120	Growth_control_exp1-2	0	1	2	0	468	8.95222
10120	Growth_control_exp1-2	0	1	2	0	469	8.95222
10120	Growth_control_exp1-2	0	1	2	0	470	8.95222
10120	Growth_control_exp1-2	0	1	2	0	471	8.95222
10120	Growth_control_exp1-2	0	1	2	0	472	8.95222
10120	Growth_control_exp1-2	0	1	2	0	473	8.95222
10120	Growth_control_exp1-2	0	1	2	0	474	8.95222
10120	Growth_control_exp1-2	0	1	2	0	475	8.95222
10120	Growth_control_exp1-2	0	1	2	0	476	8.95222
10120	Growth_control_exp1-2	0	1	2	0	477	8.95222
10120	Growth_control_exp1-2	0	1	2	0	478	8.95222
10120	Growth_control_exp1-2	0	1	2	0	479	8.95222
10120	Growth_control_exp1-2	0	1	2	0	480	8.95222
10120	Growth_control_exp1-2	0	1	2	0	481	8.95222
10120	Growth_control_exp1-2	0	1	2	0	482	8.95222
10120	Growth_control_exp1-2	0	1	2	0	483	8.95222
10120	Growth_control_exp1-2	0	1	2	0	484	8.95222
10120	Growth_control_exp1-2	0	1	2	0	485	8.95222
10120	Growth_control_exp1-2	0	1	2	0	486	8.95222
10120	Growth_control_exp1-2	0	1	2	0	487	8.95222
10120	Growth_control_exp1-2	0	1	2	0	488	8.95222
10120	Growth_control_exp1-2	0	1	2	0	489	8.95222
10120	Growth_control_exp1-2	0	1	2	0	490	8.95222
10120	Growth_control_exp1-2	0	1	2	0	491	8.95222
10120	Growth_control_exp1-2	0	1	2	0	492	8.95222
10120	Growth_control_exp1-2	0	1	2	0	493	8.95222
10120	Growth_control_exp1-2	0	1	2	0	494	8.95222
10120	Growth_control_exp1-2	0	1	2	0	495	8.95222
10120	Growth_control_exp1-2	0	1	2	0	496	8.95235
10120	Growth_control_exp1-2	0	1	2	0	497	8.95235
10120	Growth_control_exp1-2	0	1	2	0	498	8.95235
10120	Growth_control_exp1-2	0	1	2	0	499	8.95235
10120	Growth_control_exp1-2	0	1	2	0	500	8.95235
10120	Growth_control_exp1-2	0	1	2	0	501	8.95235
10120	Growth_control_exp1-2	0	1	2	0	502	8.95235
10120	Growth_control_exp1-2	0	1	2	0	503	8.95235
10120	Growth_control_exp1-2	0	1	2	0	504	8.95235
10120	Growth_control_exp1-2	0	1	2	0	505	8.95248
10120	Growth_control_exp1-2	0	1	2	0	506	8.95248
10120	Growth_control_exp1-2	0	1	2	0	507	8.95273
10120	Growth_control_exp1-2	0	1	2	0	508	8.95286
10120	Growth_control_exp1-2	0	1	2	0	509	8.95286
10120	Growth_control_exp1-2	0	1	2	0	510	8.95286
10120	Growth_control_exp1-2	0	1	2	0	511	8.95286
10120	Growth_control_exp1-2	0	1	2	0	512	8.95286
10120	Growth_control_exp1-2	0	1	2	0	513	8.95286
10120	Growth_control_exp1-2	0	1	2	0	514	8.95286
10120	Growth_control_exp1-2	0	1	2	0	515	8.95286
10120	Growth_control_exp1-2	0	1	2	0	516	8.95286
10120	Growth_control_exp1-2	0	1	2	0	517	8.95286
10120	Growth_control_exp1-2	0	1	2	0	518	8.95286
10120	Growth_control_exp1-2	0	1	2	0	519	8.95286
10120	Growth_control_exp1-2	0	1	2	0	520	8.95286
10120	Growth_control_exp1-2	0	1	2	0	521	8.95286
10120	Growth_control_exp1-2	0	1	2	0	522	8.95286
10120	Growth_control_exp1-2	0	1	2	0	523	8.95286
10120	Growth_control_exp1-2	0	1	2	0	524	8.95286
10120	Growth_control_exp1-2	0	1	2	0	525	8.95286
10120	Growth_control_exp1-2	0	1	2	0	526	8.95286
10120	Growth_control_exp1-2	0	1	2	0	527	8.95286
10120	Growth_control_exp1-2	0	1	2	0	528	8.95286
10120	Growth_control_exp1-2	0	1	2	0	529	8.95286
10120	Growth_control_exp1-2	0	1	2	0	530	8.95286
10120	Growth_control_exp1-2	0	1	2	0	531	8.95286
10120	Growth_control_exp1-2	0	1	2	0	532	8.95286
10120	Growth_control_exp1-2	0	1	2	0	533	8.95286
10120	Growth_control_exp1-2	0	1	2	0	534	8.95286
10120	Growth_control_exp1-2	0	1	2	0	535	8.95286
10120	Growth_control_exp1-2	0	1	2	0	536	8.95286
10120	Growth_control_exp1-2	0	1	2	0	537	8.95286
10120	Growth_control_exp1-2	0	1	2	0	538	8.95286
10120	Growth_control_exp1-2	0	1	2	0	539	8.95286
10120	Growth_control_exp1-2	0	1	2	0	540	8.95286
10120	Growth_control_exp1-2	0	1	2	0	541	8.95286
10120	Growth_control_exp1-2	0	1	2	0	542	8.95286
10120	Growth_control_exp1-2	0	1	2	0	543	8.95286
10120	Growth_control_exp1-2	0	1	2	0	544	8.95286
10120	Growth_control_exp1-2	0	1	2	0	545	8.95286
[truncated: 182,429 more rows]
